# Supplementary material for: Factors associated with the presentation of erosive esophagitis symptoms in health checkup subjects: A prospective, multicenter cohort study
Source: PLoS One. 2018 May 3;13(5):e0196848. doi: 10.1371/journal.pone.0196848 (PMC5933688; doi:10.1371/journal.pone.0196848)
Supplement: S1 File — (XLSX) [file pone.0196848.s001.xlsx]

## Sheet: Sheet1
serial number	serial number2	age	gender 1: male 2: female	current smoking 0: no 1: yes	alcohol consumption ≥20/day 0: no 1: yes	sleep shortage 0: no 1: yes	exercise shortage 0: no 1: yes	irregular meal time 0: no 1: yes	experiencing high level of stress 0: no 1: yes	feeling depressed 0: no 1: yes	kyphosis diagnosed by questionnire 0: negative 1: positive	body mass index	erosive esophagitis 0: abcence 1: LA grade A 2: LA grade B 3: LA grade C 4: LA grade D	hiatal hernia 0: absence 1: mild 2: severe	endoscopic Barret's mucosa ≥10mm 0: absence 1: presence	atrophic gastritis 0: absece 1: presence	use of gastromucoprotective agents 0: no 1: yes	use of NSAIDs 0: no 1: yes	use of low-dose aspirin 0: no 1: yes	use of Ca antagonists 0: no 1: yes	use of ARB 0: no 1: yes	use of bisphosphonate 0: no 1: yes	use of oral hypoglycemic agents 0: no 1: yes	use of statins 0: no 1: yes	EE 0: absence 1: presence	NERD 0: absence 1: presence	FD 0: absence 1: presence	PDS 0: absence 1: presence	EPS 0: absence 1: presence	peptic ulcer, upper gastrointestinal malignancy or a history of upper gastrointestinal tract surgery 0: absence 1: presence	EE groups according to the frequency of reflux symptoms	the control group 0: absence 1: presence	STAI score
1	68	62	1	0	0	0	1	0	0	0	0	26.91	1	1	0	1	0	0	0	0	0		0	0	1	0	1	0	1	0	sEE	0	31
2	100	44	1	0	0	1	1	1	1	0	0	23.16	1	0	0	0	0	0	0	0	0		0	0	1	0	0	0	0	0	sEE	0	43
3	139	45	1	0	1	0	1	0	1	1	0	23.73	1	0	0	0	0	0	0	0	0		0	0	1	0	0	0	0	0	sEE	0	57
4	288	49	1	0	0	0	0	0	1	0	0	27.71	1	2	0	0	0	0	0	0	0		0	0	1	0	1	1	0	0	sEE	0	42
5	301	45	1	0	0	0	1	0	0	0	0	22.48	1	2	0	1	0	0	0	0	0		0	0	1	0	0	0	0	0	sEE	0	32
6	353	64	2	0	0	0	1	0	1	0	0	29.51	1	1	0	0	0	0	0	0	0		0	0	1	0	0	0	0	0	sEE	0	49
7	437	50	1	0	1	1	1	0	1	0	0	19.41	2	0	0	0	0	0	0	0	0		0	0	1	0	0	0	0	0	sEE	0	58
8	644	62	1	0	1	0	0	0	0	0	0	24.85	1	2	0	0	0	0	0	0	0		0	0	1	0	1	0	1	0	sEE	0	35
9	670	45	1	1	0	1	1	1	1	0	0	27.36	1	1	0	0	0	0	0	0	0		0	0	1	0	0	0	0	0	sEE	0	49
10	688	43	1	0	1	0	1	0	1	1	0	25.54	2	1	0	0	0	0	0	1	0		0	0	1	0	0	0	0	0	sEE	0	75
11	745	45	1	0	0	1	0	0	0	0	0	23.6	1	0	0	0	0	0	0	0	0		0	0	1	0	0	0	0	0	sEE	0	47
12	752	65	1	1	1	0	0	0	0	0	0	20.49	1	1	0	1	0	0	0	0	0		0	0	1	0	0	0	0	0	sEE	0	44
13	772	61	1	1	1	1	1	0	1	0	0	24.11	2	0	0	0	0	0	0	0	0		0	0	1	0	1	0	1	0	sEE	0	56
14	773	57	1	0	1	0	1	0	0	0	0	22.26	2	0	0	0	0	0	0	0	0		0	0	1	0	1	0	1	0	sEE	0	42
15	830	54	1	1	1	0	1	0	0	0	0	27.32	2	0	0	0	0	0	0	1	0		0	1	1	0	1	0	1	0	sEE	0	41
16	839	53	1	1	0	1	1	0	1	0	0	26.25	2	0	0	0	0	0	0	0	0		0	0	1	0	0	0	0	0	sEE	0	50
17	854	54	1	0	1	0	1	0	1	0	0	23.06	1	0	0	0	0	0	0	0	0		0	0	1	0	0	0	0	0	sEE	0	53
18	878	46	1	0	0	1	1	1	1	1	0	20.15	2	0	0	0	0	0	0	0	0		0	0	1	0	1	1	1	0	sEE	0	72
19	885	58	1	0	1	0	1	0	0	0	0	31.32	2	2	0	1	0	0	0	1	0		1	0	1	0	0	0	0	0	sEE	0	31
20	920	59	1	1	1	0	1	0	0	0	0	20.59	1	0	0	1	0	0	0	0	0		0	0	1	0	0	0	0	0	sEE	0	34
21	923	49	1	0	0	0	1	0	0	0	0	25.32	1	1	0	0	0	0	0	0	0		0	0	1	0	0	0	0	0	sEE	0	36
22	924	61	2	0	0	0	1	0	1	0	0	24.22	1	0	0	0	0	0	0	0	0		0	0	1	0	0	0	0	0	sEE	0	45
23	960	57	1	0	1	0	1	0	0	0	0	23.55	3	2	0	1	0	0	0	0	0		0	0	1	0	0	0	0	0	sEE	0	31
24	979	54	1	1	1	0	1	1	0	0	0	21.84	2	2	1	1	0	0	0	0	0		0	0	1	0	0	0	0	0	sEE	0	52
25	1022	47	1	1	0	0	0	1	0	0	0	24.58	1	0	0	0	0	0	0	0	0		0	0	1	0	1	1	1	0	sEE	0	43
26	1037	41	1	1	0	1	1	1	1	0	0	24.09	1	1	0	1	0	0	0	0	0		0	0	1	0	0	0	0	0	sEE	0	56
27	1161	59	2	0	1	1	0	1	1	0	0	28.29	1	0	0	1	0	0	0	1	1		0	1	1	0	0	0	0	0	sEE	0	50
28	1188	57	2	0	0	0	1	0	0	0	0	20.81	2	2	0	0	1	0	0	0	0		0	1	1	0	0	0	0	0	sEE	0	24
29	1237	58	1	1	1	1	1	1	1	0	0	24.45	2	2	0	0	0	0	0	0	0		0	0	1	0	1	0	1	0	sEE	0	41
30	1332	42	1	0	1	1	0	0	0	0	0	27.34	2	2	0	0	0	0	0	0	0		0	0	1	0	1	0	1	0	sEE	0	46
31	1372	41	1	1	1	1	0	0	1	0	0	25.49	2	1	0	1	0	0	0	0	0		0	0	1	0	0	0	0	0	sEE	0	47
32	1388	54	1	1	0	0	1	0	0	0	0	26	1	2	0	1	0	0	0	0	0		0	0	1	0	0	0	0	0	sEE	0	37
33	1466	42	1	0	0	0	1	0	1	0	0	25.54	1	0	0	0	0	0	0	0	0		0	0	1	0	1	0	1	0	sEE	0	57
34	1502	45	1	1	0	1	0	0	0	0	0	17.58	2	1	0	1	0	0	0	0	0		0	0	1	0	1	1	1	0	sEE	0	57
35	1584	60	1	1	1	0	1	0	0	0	0	26.01	1	1	0	0	0	0	0	1	0		0	0	1	0	0	0	0	0	sEE	0	45
36	1614	40	1	0	0	0	1	0	1	0	0	25.89	1	1	0	0	0	0	0	0	0		0	0	1	0	0	0	0	0	sEE	0	55
37	1616	52	2	0	0	1	0	0	1	0	0	21.75	1	0	0	0	0	0	0	0	0		0	0	1	0	0	0	0	0	sEE	0	43
38	1676	55	1	1	1	1	0	0	1	0	0	26.42	1	1	0	1	0	0	0	0	0		0	0	1	0	0	0	0	0	sEE	0	48
39	1712	36	1	1	1	0	0	0	1	0	0	21.37	1	0	0	0	0	0	0	0	0		0	0	1	0	0	0	0	0	sEE	0	60
40	1730	61	1	1	0	0	1	0	0	0	0	29.07	1	1	0	1	0	0	0	0	0		1	1	1	0	1	1	0	0	sEE	0	42
41	1756	54	1	0	0	1	1	0	0	1	0	21.47	1	1	0	0	0	0	0	0	0		0	0	1	0	0	0	0	0	sEE	0	51
42	1816	46	1	1	0	1	1	0	1	0	0	37.86	1	0	0	0	0	0	0	0	0		0	0	1	0	0	0	0	0	sEE	0	50
43	1830	51	2	1	1	0	0	0	1	1	0	20.08	1	1	1	0	0	0	0	0	0		0	0	1	0	1	1	1	0	sEE	0	61
44	1845	46	1	1	0	0	0	1	0	0	0	24.24	2	1	0	0	0	0	0	0	0		0	0	1	0	1	0	1	0	sEE	0	41
45	1883	39	1	0	1	1	1	0	1	0	0	24.86	2	0	0	0	0	0	0	0	0		0	0	1	0	0	0	0	0	sEE	0	61
46	1974	59	1	0	0	0	1	0	0	0	0	26.06	2	2	0	1	0	0	0	1	0		0	1	1	0	1	1	1	0	sEE	0	36
47	2158	49	1	0	0	0	1	0	1	1	0	27.43	2	1	0	1	0	0	0	1	0		0	0	1	0	0	0	0	0	sEE	0	47
48	2237	62	2	0	1	1	1	0	1	0	0	19.47	2	0	0	0	0	0	0	0	0		0	0	1	0	1	1	1	0	sEE	0	53
49	2265	53	1	0	0	1	1	1	0	0	0	24.76	1	2	0	0	0	0	0	0	0		0	0	1	0	0	0	0	0	sEE	0	40
50	2280	60	2	0	0	0	1	1	1	1	0	25.39	1	0	0	0	0	0	0	0	1		1	1	1	0	1	0	1	0	sEE	0	47
51	2367	66	1	0	1	0	0	1	0	0	0	25.91	2	2	0	0	0	0	0	0	0		0	0	1	0	0	0	0	0	sEE	0	32
52	2428	39	1	1	1	0	1	0	1	0	0	26.42	2	2	0	0	0	0	0	0	0		0	0	1	0	1	1	1	0	sEE	0	47
53	2434	38	1	1	1	0	1	0	0	0	0	28.9	2	1	0	0	0	0	0	0	0		0	0	1	0	0	0	0	0	sEE	0	37
54	2496	71	1	0	1	1	0	0	1	0	0	23.88	2	0	0	0	0	0	0	0	0		0	0	1	0	0	0	0	0	sEE	0	45
55	2581	46	1	1	1	0	1	0	1	0	0	22.83	1	0	0	0	0	0	0	0	0		0	0	1	0	0	0	0	0	sEE	0	35
56	2616	51	1	1	0	0	1	0	1	1	0	30.09	2	0	0	0	0	0	0	0	0		1	1	1	0	0	0	0	0	sEE	0	59
57	2626	50	1	0	1	1	0	0	0	0	0	26.55	1	0	0	1	0	0	0	0	0		0	0	1	0	1	0	1	0	sEE	0	45
58	2641	58	1	0	1	0	1	0	0	0	0	21.23	1	1	1	0	0	0	0	0	0		0	0	1	0	0	0	0	0	sEE	0	47
59	2701	66	2	0	0	1	1	0	0	0	0	30.03	1	1	0	0	0	0	0	1	0		0	1	1	0	0	0	0	0	sEE	0	47
60	2759	59	1	0	0	0	0	0	0	0	0	20.23	1	0	0	1	0	0	0	0	0		0	0	1	0	1	0	1	0	sEE	0	37
61	2831	39	1	0	0	1	1	1	1	0	0	31.08	2	1	0	1	0	0	0	0	0		0	0	1	0	0	0	0	0	sEE	0	45
62	2863	63	1	1	0	1	1	0	0	0	0	19.08	1	0	0	1	0	0	0	0	0		0	0	1	0	0	0	0	0	sEE	0	32
63	2885	56	1	0	0	1	1	0	0	0	0	19.22	1	1	0	0	0	0	0	0	0		0	0	1	0	0	0	0	0	sEE	0	34
64	2890	50	1	0	1	1	1	0	0	0	0	24.43	1	1	0	0	0	0	0	0	1		0	0	1	0	1	0	1	0	sEE	0	42
65	2894	48	1	1	0	1	0	0	0	0	0	27.45	2	0	0	1	1	0	0	0	0		0	0	1	0	0	0	0	0	sEE	0	69
66	2904	47	1	1	1	1	0	1	1	0	0	19.53	2	1	0	0	0	0	0	0	0		0	0	1	0	0	0	0	0	sEE	0	40
67	2983	60	2	0	0	1	1	0	0	0	0	20.6	1	0	0	1	0	0	0	0	0		0	0	1	0	0	0	0	0	sEE	0	37
68	3085	49	1	0	0	1	1	0	0	0	0	25.97	1	1	0	0	0	0	0	0	0		0	0	1	0	1	0	1	0	sEE	0	42
69	3220	50	1	0	0	1	1	1	1	1	0	27.9	2	1	0	0	0	0	0	0	1		1	0	1	0	0	0	0	0	sEE	0	71
70	3225	63	1	0	1	0	1	0	0	0	0	24.2	1	1	0	1	0	0	0	0	1		0	0	1	0	0	0	0	0	sEE	0	37
71	3379	51	1	0	1	0	1	0	1	0	0	28.19	1	0	0	1	0	0	0	0	1		0	0	1	0	0	0	0	0	sEE	0	46
72	3467	54	1	0	1	0	0	1	0	0	0	21.4	1	1	0	0	0	0	0	0	0		0	0	1	0	0	0	0	0	sEE	0	39
73	3520	67	1	0	1	0	0	0	0	0	0	27.57	1	0	0	1	0	0	0	1	1		0	1	1	0	0	0	0	0	sEE	0	37
74	3523	52	1	0	1	0	1	1	1	0	0	20.21	1	1	0	0	0	0	0	0	0		0	0	1	0	1	1	0	0	sEE	0	48
75	3530	41	2	0	0	1	1	0	1	0	0	17.93	1	1	0	0	0	0	0	0	0		0	0	1	0	1	0	1	0	sEE	0	70
76	3648	48	1	0	1	0	0	0	1	0	0	20.37	1	0	0	0	0	0	0	0	0		0	0	1	0	0	0	0	0	sEE	0	46
77	3663	56	1	0	1	0	1	1	0	0	0	22.23	2	1	1	0	0	0	0	0	0		0	0	1	0	0	0	0	0	sEE	0	30
78	3702	42	1	1	0	1	1	1	1	0	0	23.12	1	0	0	0	0	0	0	0	0		0	0	1	0	1	0	1	0	sEE	0	56
79	3715	60	1	0	0	0	1	0	0	0	0	23.92	3	1	0	0	0	0	0	0	0		0	0	1	0	1	0	1	0	sEE	0	30
80	3721	60	1	0	0	1	0	0	0	0	0	25.01	1	1	0	0	0	0	0	1	0		0	0	1	0	0	0	0	0	sEE	0	47
81	3767	42	2	0	0	1	1	0	1	1	0	26.67	1	1	1	0	0	1	0	0	0		0	0	1	0	0	0	0	0	sEE	0	60
82	3799	66	1	1	0	1	0	0	0	0	0	21.55	2	0	1	1	0	0	0	0	0		0	0	1	0	0	0	0	0	sEE	0	45
83	3930	42	1	0	1	0	0	0	1	0	0	24.46	1	1	0	0	0	0	0	1	1		0	0	1	0	0	0	0	0	sEE	0	47
84	3985	63	2	0	0	0	1	0	1	1	0	18.12	1	0	0	0	1	0	0	0	0		0	0	1	0	1	1	1	0	sEE	0	73
85	4119	42	2	0	0	0	1	0	0	0	0	28.73	1	2	0	0	0	0	0	0	0		0	0	1	0	0	0	0	0	sEE	0	38
86	4137	44	1	0	0	0	1	0	1	0	0	21.93	1	1	0	0	0	0	0	1	1		0	0	1	0	0	0	0	0	sEE	0	46
87	4144	55	1	0	0	0	1	0	0	0	0	24.01	2	1	0	0	0	0	0	0	0		0	0	1	0	0	0	0	0	sEE	0	70
88	4160	59	2	0	0	0	1	1	0	0	0	29.29	1	1	0	0	0	0	0	1	0		0	0	1	0	1	1	1	0	sEE	0	31
89	4267	46	1	1	1	0	1	1	0	0	0	25.51	2	1	0	0	0	0	0	0	0		0	0	1	0	0	0	0	0	sEE	0	38
90	4341	46	1	0	1	0	0	0	1	1	0	22.85	1	2	0	0	0	0	0	0	0		0	0	1	0	0	0	0	0	sEE	0	51
91	4435	45	1	0	0	1	0	1	1	1	0	25.77	1	0	0	0	0	0	0	0	0		0	0	1	0	0	0	0	0	sEE	0	64
92	4463	51	1	0	1	0	1	0	0	0	0	27.92	1	0	0	0	0	0	0	0	0		0	0	1	0	1	1	0	0	sEE	0	53
93	4476	55	2	0	0	0	0	1	1	1	0	23.58	1	0	0	0	0	0	0	0	0		0	0	1	0	0	0	0	0	sEE	0	73
94	4494	79	1	0	1	0	0	0	0	0	1	21.93	2	0	0	1	0	0	0	0	0		0	0	1	0	0	0	0	0	sEE	0	39
95	4686	55	1	1	1	1	1	0	0	0	0	26.13	2	1	0	1	0	0	0	0	0		0	0	1	0	1	1	1	0	sEE	0	49
96	4715	41	1	0	0	1	1	1	0	0	0	21.26	1	1	0	0	0	0	0	0	1		0	0	1	0	1	1	1	0	sEE	0	51
97	4933	59	1	0	0	0	1	0	0	0	0	22.74	1	1	0	1	0	0	0	0	0		0	0	1	0	1	0	1	0	sEE	0	32
98	4968	57	1	1	1	0	1	0	1	1	0	19.83	2	0	0	1	0	0	0	1	0		0	0	1	0	1	1	0	0	sEE	0	66
99	4993	49	1	0	0	0	1	0	1	0	0	23.7	1	0	0	0	0	0	0	0	0		0	0	1	0	0	0	0	0	sEE	0	38
100	5072	34	1	0	1	0	0	0	0	0	0	23.31	1	2	0	0	0	0	0	0	0		0	0	1	0	1	0	1	0	sEE	0	39
101	5097	34	1	0	1	0	1	1	1	0	0	25.18	1	0	0	0	0	0	0	0	0		0	0	1	0	0	0	0	0	sEE	0	43
102	5111	52	1	0	0	0	1	1	0	0	0	28.07	1	0	0	0	0	0	0	0	0		1	1	1	0	0	0	0	0	sEE	0	39
103	5192	48	1	1	0	0	1	1	0	0	0	23.33	1	0	0	0	0	0	0	0	0		0	0	1	0	0	0	0	0	sEE	0	38
104	5211	60	2	1	0	0	0	0	1	0	0	21.27	1	0	0	0	0	0	0	0	0		0	1	1	0	0	0	0	0	sEE	0	53
105	5265	54	1	0	1	0	1	0	0	0	0	24.74	1	1	0	1	0	0	0	1	1		0	1	1	0	0	0	0	0	sEE	0	39
106	5281	39	1	0	1	0	1	0	1	0	0	21.87	1	1	0	1	0	0	0	0	0		0	0	1	0	1	0	1	0	sEE	0	55
107	5352	41	1	1	1	1	1	1	0	0	0	27.35	1	2	0	1	0	0	0	0	0		0	0	1	0	1	1	0	0	sEE	0	47
108	5440	62	1	0	0	1	0	0	1	0	0	18.72	2	2	0	1	0	0	0	1	0		1	0	1	0	0	0	0	0	sEE	0	46
109	5442	68	1	0	0	0	1	0	0	0	0	23.16	2	2	0	1	0	0	0	0	0		0	1	1	0	1	0	1	0	sEE	0	41
110	5535	39	1	0	1	0	1	0	0	0	0	22.34	2	2	0	0	0	0	0	0	0		0	0	1	0	1	0	1	0	sEE	0	35
111	5642	64	1	0	0	0	1	1	0	0	0	22.07	1	0	0	1	0	0	0	0	0		0	0	1	0	0	0	0	0	sEE	0	34
112	5651	66	2	0	0	1	0	0	1	0	0	26.13	1	1	0	1	0	0	0	0	0		0	0	1	0	0	0	0	0	sEE	0	47
113	5708	44	1	0	0	1	1	1	1	0	0	24.23	1	0	1	0	0	0	0	0	0		0	0	1	0	0	0	0	0	sEE	0	44
114	5803	68	1	0	1	0	0	0	1	1	0	25.19	1	0	0	0	0	0	0	1	1		0	0	1	0	0	0	0	0	sEE	0	63
115	5804	77	1	0	0	0	0	0	0	0	0	23.18	2	0	0	1	0	0	0	0	1		0	0	1	0	0	0	0	0	sEE	0	34
116	5809	55	1	0	1	0	0	0	1	0	0	20.61	2	1	0	0	0	0	0	0	0		0	0	1	0	1	0	1	0	sEE	0	39
117	5810	47	1	0	0	1	1	0	0	0	0	26.52	1	0	0	1	0	0	0	0	0		0	0	1	0	0	0	0	0	sEE	0	30
118	5835	64	2	0	0	1	1	0	0	0	0	23.44	1	1	0	0	0	0	0	0	0		0	0	1	0	0	0	0	0	sEE	0	31
119	5871	67	1	0	1	0	0	0	0	0	0	22.02	1	1	0	1	0	0	0	0	1		0	0	1	0	0	0	0	0	sEE	0	40
120	5953	65	1	0	1	0	1	0	0	0	0	24.56	2	0	0	1	0	0	0	1	0		0	1	1	0	1	0	1	0	sEE	0	38
121	5989	47	1	0	1	0	1	0	1	0	0	23.6	1	2	0	0	0	0	0	0	0		0	0	1	0	0	0	0	0	sEE	0	31
122	5998	61	1	1	1	0	1	0	0	0	0	25.54	1	2	0	0	0	0	0	1	1		0	1	1	0	0	0	0	0	sEE	0	39
123	6022	59	1	0	0	0	1	0	0	0	0	27.48	2	2	0	0	0	0	0	0	0		0	0	1	0	0	0	0	0	sEE	0	40
124	6056	43	1	0	1	1	1	0	1	0	0	33.13	2	1	0	0	0	0	0	0	0		0	0	1	0	0	0	0	0	sEE	0	45
125	6061	44	1	1	0	0	1	1	0	0	0	24.46	1	2	0	0	0	0	0	0	0		0	0	1	0	0	0	0	0	sEE	0	34
126	6091	56	1	0	1	0	1	0	0	0	0	30.6	2	1	0	0	0	0	0	1	0		0	0	1	0	1	0	1	0	sEE	0	41
127	6103	41	1	0	0	1	1	0	1	0	0	19.62	1	1	0	0	0	0	0	0	0		0	0	1	0	0	0	0	0	sEE	0	46
128	6153	47	1	0	0	0	1	0	1	0	0	26.02	1	2	1	0	0	0	0	1	1		0	1	1	0	0	0	0	0	sEE	0	63
129	6166	54	1	1	1	0	1	0	0	0	0	20.42	2	2	0	0	0	0	0	0	0		1	0	1	0	0	0	0	0	sEE	0	38
130	6265	61	1	1	0	0	0	0	0	0	0	24.67	1	1	0	0	0	0	0	1	1		0	1	1	0	0	0	0	0	sEE	0	34
131	6289	49	1	0	0	0	1	0	1	1	0	21.93	1	0	0	0	0	0	0	0	0		0	0	1	0	0	0	0	0	sEE	0	49
132	6354	58	1	0	0	1	0	0	0	0	0	21.89	2	1	0	0	0	0	0	0	0		0	0	1	0	0	0	0	0	sEE	0	52
133	6381	61	1	0	0	0	1	0	1	0	0	25.58	1	0	0	0	0	0	0	0	0		0	0	1	0	1	1	0	0	sEE	0	53
134	6511	63	1	0	0	1	0	0	0	0	0	19.96	1	1	0	0	1	1	0	0	0		0	0	1	0	0	0	0	0	sEE	0	37
135	6592	42	1	0	0	0	1	0	0	0	0	23.02	1	1	0	0	0	0	0	0	0		0	0	1	0	0	0	0	0	sEE	0	36
136	6612	47	1	1	1	1	1	0	0	0	0	25.59	2	2	0	1	0	0	0	0	0		0	0	1	0	1	1	1	0	sEE	0	35
137	6628	39	1	0	1	0	1	0	0	0	0	22.3	1	2	0	0	0	0	0	0	0		0	0	1	0	0	0	0	0	sEE	0	31
138	6639	39	1	0	0	1	0	1	0	0	0	25.65	1	0	0	0	0	0	0	0	0		0	0	1	0	0	0	0	0	sEE	0	60
139	6674	48	1	1	1	1	1	1	0	0	0	23.66	1	2	0	0	0	0	0	0	0		0	0	1	0	0	0	0	0	sEE	0	46
140	6762	37	1	1	1	0	1	0	1	0	0	30.62	1	1	0	0	0	0	0	0	0		0	0	1	0	0	0	0	0	sEE	0	41
141	6994	60	1	0	1	1	0	0	1	1	0	25.06	2	1	0	1	0	0	0	1	0		1	0	1	0	0	0	0	0	sEE	0	53
142	7159	42	2	0	0	1	1	0	1	1	0	27.5	2	0	0	1	0	0	0	0	0		0	0	1	0	0	0	0	0	sEE	0	68
143	7322	58	1	0	0	0	1	0	0	0	0	22.49	1	0	0	0	0	0	0	0	0		0	0	1	0	0	0	0	0	sEE	0	41
144	7353	55	1	1	1	0	1	0	0	0	0	29.38	1	0	0	0	0	0	0	0	0		0	0	1	0	0	0	0	0	sEE	0	37
145	7367	46	1	0	0	0	0	0	1	1	0	23.05	2	0	0	0	0	0	0	0	0		0	0	1	0	1	1	1	0	sEE	0	55
146	7383	51	1	0	1	1	0	0	1	0	0	24.74	1	0	1	0	0	0	0	0	0		0	1	1	0	0	0	0	0	sEE	0	58
147	7384	57	1	0	0	0	1	0	0	0	0	25.69	2	0	0	0	0	0	0	0	0		0	0	1	0	0	0	0	0	sEE	0	33
148	7568	40	1	0	0	1	1	1	1	1	0	25.12	1	1	0	0	0	0	0	0	0		0	0	1	0	1	1	0	0	sEE	0	57
149	7860	47	1	0	1	0	1	0	0	0	0	23.51	1	0	0	0	0	0	0	0	0		0	0	1	0	0	0	0	0	sEE	0	48
150	7865	56	2	0	0	0	0	0	0	1	0	19.53	1	0	0	0	0	0	0	0	0		0	0	1	0	1	0	1	0	sEE	0	39
151	7944	50	1	1	1	0	1	0	1	1	0	22.76	2	1	0	0	0	0	0	0	0		0	0	1	0	1	1	1	0	sEE	0	53
152	7960	72	1	0	1	1	1	0	1	0	0	25.31	2	1	0	1	0	0	0	0	0		0	0	1	0	0	0	0	0	sEE	0	54
153	7981	32	1	1	0	1	1	1	1	1	0	48.23	2	0	0	1	0	0	0	0	0		0	0	1	0	0	0	0	0	sEE	0	51
154	8075	51	2	0	1	0	1	0	0	0	0	27.64	1	1	0	0	0	0	0	0	0		0	0	1	0	0	0	0	0	sEE	0	39
155	8535	79	1	0	0	0	1	0	1	0	0	25.81	3	0	0	1	0	0	0	0	1		0	0	1	0	0	0	0	0	sEE	0	49
156	8559	67	1	0	0	1	0	0	0	0	0	24.29	1	1	0	1	0	0	0	0	0		0	0	1	0	0	0	0	0	sEE	0	40
157	8665	64	1	0	1	0	0	0	1	0	1	19.13	3	2	0	1	0	0	0	1	1		0	0	1	0	0	0	0	0	sEE	0	47
158	8719	45	1	0	0	0	1	0	0	0	0	26.99	1	0	0	1	0	0	0	0	0		0	0	1	0	0	0	0	0	sEE	0	34
159	8780	45	1	0	1	0	1	0	1	0	0	27.54	1	1	0	0	0	0	0	0	0		0	0	1	0	1	1	1	0	sEE	0	57
160	8864	47	1	0	1	0	1	0	0	0	0	29.75	2	1	0	1	0	0	0	0	0		0	0	1	0	1	1	0	0	sEE	0	43
161	8937	58	1	0	0	0	1	0	0	0	0	24.23	3	1	1	0	0	0	0	0	0		0	0	1	0	1	0	1	0	sEE	0	35
162	9017	43	1	0	1	0	1	0	0	0	0	22.15	1	0	0	0	0	0	0	1	0		0	0	1	0	1	0	1	0	sEE	0	49
163	9027	54	1	0	0	0	1	0	0	0	0	26.29	1	0	0	0	0	0	0	0	0		0	0	1	0	1	0	1	0	sEE	0	22
164	9084	73	1	0	0	1	0	0	0	1	0	24.02	1	1	0	0	0	0	0	0	0		0	0	1	0	1	1	0	0	sEE	0	41
165	9118	66	1	0	1	1	1	0	0	0	0	21.97	1	0	0	1	0	0	0	0	0		0	0	1	0	0	0	0	0	sEE	0	44
166	9123	46	1	1	1	1	0	1	0	0	0	20.7	1	0	0	0	0	0	0	0	0		0	0	1	0	0	0	0	0	sEE	0	38
167	9175	51	1	0	1	1	1	0	1	0	0	28.27	4	2	0	0	0	0	0	0	0		0	0	1	0	0	0	0	0	sEE	0	60
168	9247	47	1	0	1	0	1	0	0	1	0	26.28	1	0	0	0	0	0	0	0	1		0	1	1	0	0	0	0	0	sEE	0	44
169	9258	55	2	0	0	1	0	1	1	0	0	21.67	1	1	0	1	0	0	0	0	0		0	0	1	0	0	0	0	0	sEE	0	39
170	9378	42	2	0	0	0	1	0	0	0	0	19.74	1	0	1	0	0	0	0	0	0		0	0	1	0	0	0	0	0	sEE	0	45
171	9385	46	1	0	0	0	1	1	1	0	0	24.28	4	2	0	1	0	0	0	0	0		0	0	1	0	0	0	0	0	sEE	0	47
172	9386	58	1	0	0	0	1	0	1	0	0	24.65	1	1	0	0	0	0	0	0	0		0	0	1	0	1	0	1	0	sEE	0	49
173	9445	45	1	0	0	0	0	0	1	0	0	23.32	1	1	0	0	0	0	0	0	0		0	0	1	0	1	0	1	0	sEE	0	31
174	9474	56	1	0	1	0	0	0	0	0	0	23.39	2	0	0	1	0	0	0	1	0		0	0	1	0	0	0	0	0	sEE	0	48
175	9475	51	1	0	0	1	1	0	1	0	0	25.4	1	0	0	0	0	0	0	0	0		0	0	1	0	1	1	0	0	sEE	0	53
176	9755	47	1	0	0	1	1	1	1	0	0	23.86	1	0	0	0	1	1	0	0	0		0	0	1	0	0	0	0	0	sEE	0	37
177	10376	58	1	0	0	0	0	0	0	0	0	26.44	1	1	0	1	0	0	0	0	0		0	0	1	0	1	0	1	0	sEE	0	25
178	10395	49	1	0	1	0	0	0	1	0	0	28.71	1	0	0	0	0	0	0	0	0		0	0	1	0	0	0	0	0	sEE	0	41
179	10399	51	1	0	0	0	1	0	1	0	0	24.11	1	0	0	0	0	0	0	0	0		0	0	1	0	0	0	0	0	sEE	0	47
180	10438	50	2	0	0	1	0	0	1	1	0	25.78	1	0	0	1	0	0	0	1	1		0	0	1	0	1	0	1	0	sEE	0	42
181	10640	42	1	1	1	0	1	1	0	0	0	27.53	2	1	0	0	0	0	0	0	0		0	0	1	0	1	0	1	0	sEE	0	29
182	14246	49	1	0	1	0	1	0	0	0	0	21.71	1	1	0	1	0	0	0	0	0		0	0	1	0	0	0	0	0	sEE	0	38
183	14255	46	1	0	0	1	0	0	0	0	0	27.14	1	2	0	0	0	0	0	0	0		0	0	1	0	0	0	0	0	sEE	0	29
184	965	55	1	0	1	1	1	1	0	0	0	29.93	2	0	0	1	0	0	0	0	0		0	0	1	0	0	0	0	0	sEE	0	57
185	9423	44	1	0	0	0	0	1	0	0	0	24.88	1	0	0	0	0	0	0	0	0		0	0	1	0	0	0	0	0	sEE	0	33
186	10711	34	1	0	0	0	1	0	0	0	0	22.57	1	0	0	0	0	0	0	0	0		0	0	1	0	0	0	0	0	sEE	0	37
187	4375	52	1	1	1	1	0	0	1	0	0	30.41	2	1	0	0	0	0	0	0	0		0	0	1	0	1	0	1	0	sEE	0	31
188	5470	47	1	1	0	0	0	1	0	0	0	19.84	1	1	0	1	0	0	0	0	0		0	0	1	0	1	0	1	0	sEE	0	49
189	8801	59	1	1	0	0	1	0	0	0	0	26.79	2	0	0	0	0	0	0	0	0		0	0	1	0	1	1	1	0	sEE	0	35
190	36	67	1	1	0	0	0	0	0	0	0	28.78	2	2	0	0	0	0	1	0	0		0	1	1	0	0	0	0	0	msEE	0	36
191	56	49	1	0	0	0	1	0	0	0	0	26.1	3	1	0	0	0	0	0	0	0		0	0	1	0	0	0	0	0	msEE	0	39
192	85	47	2	0	0	0	0	0	0	0	0	23.5	1	0	0	0	0	0	0	0	0		0	0	1	0	0	0	0	0	msEE	0	28
193	90	40	1	0	1	0	1	0	1	0	0	25.17	1	1	0	0	0	0	0	0	0		0	0	1	0	0	0	0	0	msEE	0	33
194	106	69	1	0	0	1	1	0	0	0	0	22.02	1	0	0	0	0	0	0	0	0		0	0	1	0	0	0	0	0	msEE	0	42
195	136	60	1	0	1	1	0	1	0	0	0	25.42	2	1	0	1	0	0	0	0	0		0	1	1	0	0	0	0	0	msEE	0	56
196	150	38	1	0	1	1	1	0	1	0	0	23.72	1	0	0	0	0	0	0	0	0		0	0	1	0	0	0	0	0	msEE	0	41
197	183	57	1	0	0	0	1	0	0	0	0	23.53	2	0	0	0	0	0	0	0	0		1	1	1	0	0	0	0	0	msEE	0	31
198	192	55	1	1	1	0	1	1	1	0	0	29.17	1	0	0	1	0	0	0	1	1		0	0	1	0	0	0	0	0	msEE	0	44
199	200	49	1	1	0	0	1	0	0	0	0	20.56	1	0	0	1	0	0	0	0	0		0	0	1	0	0	0	0	0	msEE	0	33
200	208	49	1	0	0	0	1	0	0	0	0	23.05	1	2	0	1	0	0	0	0	0		0	0	1	0	0	0	0	0	msEE	0	33
201	212	59	1	1	0	0	0	0	0	0	0	22.05	1	0	0	1	0	0	0	0	0		0	1	1	0	0	0	0	0	msEE	0	21
202	226	39	1	0	0	1	1	1	0	0	0	19.59	1	0	0	0	0	0	0	0	0		0	0	1	0	0	0	0	0	msEE	0	40
203	244	64	1	0	1	0	1	0	0	0	0	24.45	1	1	0	0	0	0	0	0	0		0	0	1	0	0	0	0	0	msEE	0	28
204	265	64	1	0	1	0	1	0	0	0	0	23.6	1	0	0	1	0	0	0	0	0		0	0	1	0	0	0	0	0	msEE	0	49
205	267	55	1	0	0	1	0	0	0	0	0	26.37	1	1	0	0	0	0	0	1	0		0	1	1	0	0	0	0	0	msEE	0	41
206	314	46	2	0	1	1	0	0	1	1	0	21.9	1	0	0	1	0	0	0	0	0		0	0	1	0	0	0	0	0	msEE	0	76
207	367	56	1	1	1	0	0	1	0	0	0	21.59	2	1	0	0	0	0	0	0	0		0	0	1	0	0	0	0	0	msEE	0	29
208	404	69	1	0	0	0	0	0	0	0	0	25.85	1	0	0	0	0	0	0	0	0		0	0	1	0	0	0	0	0	msEE	0	38
209	453	50	1	0	0	0	1	0	0	0	0	24.79	1	1	0	0	0	0	0	1	0		0	0	1	0	0	0	0	0	msEE	0	31
210	482	56	1	1	0	0	0	0	0	0	0	23.84	2	1	0	0	0	0	0	0	0		0	0	1	0	0	0	0	0	msEE	0	42
211	500	55	1	0	1	0	1	0	0	0	0	25.13	1	1	0	0	0	0	0	0	0		0	0	1	0	0	0	0	0	msEE	0	45
212	574	53	1	0	0	1	0	0	1	0	0	23.06	2	0	0	1	0	0	0	0	0		0	0	1	0	0	0	0	0	msEE	0	36
213	606	51	1	0	0	1	1	1	1	1	0	24.82	1	0	0	0	0	0	0	0	0		0	1	1	0	0	0	0	0	msEE	0	74
214	618	55	1	0	1	0	1	1	0	0	0	28.15	1	1	0	0	0	0	0	0	0		0	0	1	0	0	0	0	0	msEE	0	40
215	663	67	1	0	0	0	0	0	0	0	0	20.87	1	0	0	0	0	0	0	0	0		0	0	1	0	0	0	0	0	msEE	0	44
216	669	48	1	0	0	0	0	0	0	0	0	21.13	1	0	0	0	0	0	0	0	0		0	0	1	0	0	0	0	0	msEE	0	34
217	711	57	1	0	0	0	0	0	0	0	0	22.69	1	0	0	0	0	0	0	0	0		0	0	1	0	0	0	0	0	msEE	0	36
218	712	58	1	0	0	0	1	1	0	0	0	29.09	1	1	0	0	0	0	0	1	0		0	0	1	0	0	0	0	0	msEE	0	33
219	717	40	1	0	1	0	1	1	0	0	0	18.63	1	0	0	0	0	0	0	0	0		0	0	1	0	0	0	0	0	msEE	0	41
220	739	46	1	0	0	1	1	1	1	1	0	25.38	1	0	0	0	0	0	0	0	0		0	0	1	0	0	0	0	0	msEE	0	42
221	754	76	1	0	1	0	1	0	0	0	0	29.93	2	0	0	0	0	0	0	1	1		0	0	1	0	1	1	0	0	msEE	0	38
222	783	63	1	0	0	0	1	0	0	0	0	20.53	1	0	0	0	0	0	0	0	0		0	1	1	0	0	0	0	0	msEE	0	44
223	822	60	1	0	1	0	0	0	0	0	0	23.67	1	0	0	1	0	0	0	0	0		0	0	1	0	0	0	0	0	msEE	0	27
224	866	58	1	0	1	0	1	1	1	0	0	22.93	1	0	0	0	0	0	0	1	0		0	1	1	0	0	0	0	0	msEE	0	39
225	868	45	1	1	1	1	0	1	1	0	0	25.41	1	0	0	0	0	0	0	0	0		0	0	1	0	0	0	0	0	msEE	0	53
226	883	44	1	0	0	0	1	0	0	1	0	28.63	1	1	0	1	0	0	0	0	1		0	0	1	0	0	0	0	0	msEE	0	43
227	896	35	1	0	0	0	1	1	1	0	0	25.32	1	1	0	0	0	0	0	0	0		0	0	1	0	0	0	0	0	msEE	0	52
228	915	51	1	1	0	0	1	0	1	0	0	20.32	1	1	0	0	0	0	0	0	0		0	0	1	0	0	0	0	0	msEE	0	37
229	918	39	1	0	0	0	1	1	0	0	0	27.02	2	2	0	0	0	0	0	0	0		0	0	1	0	0	0	0	0	msEE	0	44
230	947	58	1	0	0	0	1	0	0	0	0	26.3	1	1	0	0	0	0	0	0	0		0	0	1	0	0	0	0	0	msEE	0	46
231	966	55	1	0	1	0	1	0	0	0	0	22.77	1	1	0	1	0	0	0	0	0		0	0	1	0	0	0	0	0	msEE	0	36
232	967	55	1	0	1	1	1	1	1	0	0	25.95	1	0	0	0	0	0	0	1	1		1	0	1	0	0	0	0	0	msEE	0	45
233	972	54	2	0	1	0	0	0	1	0	0	23.51	1	0	0	0	0	0	0	0	0		0	0	1	0	0	0	0	0	msEE	0	44
234	1010	66	1	0	1	0	1	0	0	0	0	28.72	1	1	0	1	0	0	0	0	0		0	0	1	0	0	0	0	0	msEE	0	29
235	1018	61	1	0	0	0	1	0	0	0	0	23.53	2	1	0	1	0	0	0	0	0		0	0	1	0	0	0	0	0	msEE	0	38
236	1025	40	1	1	0	0	1	0	0	0	0	21.05	1	1	0	0	0	0	0	0	0		0	0	1	0	0	0	0	0	msEE	0	38
237	1036	56	1	0	0	1	1	0	0	0	0	21.15	1	1	0	1	0	0	0	0	0		0	0	1	0	0	0	0	0	msEE	0	41
238	1135	41	2	0	0	0	0	0	1	0	0	17.65	1	0	0	0	0	0	0	0	0		0	0	1	0	0	0	0	0	msEE	0	45
239	1211	61	1	0	0	0	1	0	0	0	0	20.8	1	1	0	1	0	0	0	1	1		0	0	1	0	0	0	0	0	msEE	0	38
240	1234	58	1	1	1	0	0	1	0	0	0	23.18	2	2	0	1	1	0	0	0	0		0	0	1	0	0	0	0	0	msEE	0	34
241	1319	61	1	0	0	0	1	0	0	0	0	23.51	1	1	1	0	0	0	0	0	0		0	0	1	0	0	0	0	0	msEE	0	45
242	1350	42	1	0	1	0	1	0	1	0	0	29.05	1	2	0	0	0	0	0	0	0		0	0	1	0	0	0	0	0	msEE	0	44
243	1384	50	1	1	0	1	1	1	1	1	0	21.22	1	0	0	1	0	0	0	0	0		0	0	1	0	0	0	0	0	msEE	0	61
244	1404	59	1	1	1	1	0	0	0	0	0	21.63	1	0	0	0	0	0	0	0	0		0	1	1	0	0	0	0	0	msEE	0	42
245	1406	44	1	1	1	0	1	0	0	0	0	27.99	1	0	0	0	0	0	0	0	0		0	0	1	0	0	0	0	0	msEE	0	48
246	1417	58	1	1	1	0	1	0	1	1	0	19	1	1	0	1	0	0	0	0	0		0	0	1	0	0	0	0	0	msEE	0	59
247	1444	59	1	0	1	0	1	0	0	0	0	21.05	1	1	0	1	0	0	0	1	1		0	0	1	0	0	0	0	0	msEE	0	31
248	1454	51	1	1	1	0	0	0	1	0	0	27.89	1	1	0	1	0	0	0	0	0		0	0	1	0	0	0	0	0	msEE	0	47
249	1456	57	1	1	0	0	1	0	0	0	0	23.66	1	1	0	1	0	0	0	0	0		0	0	1	0	0	0	0	0	msEE	0	40
250	1467	42	1	1	0	1	1	1	0	0	0	31.89	1	2	0	0	0	0	0	0	0		0	0	1	0	0	0	0	0	msEE	0	37
251	1525	45	1	0	0	0	0	0	0	0	0	24	1	0	0	0	0	0	0	0	0		0	0	1	0	0	0	0	0	msEE	0	51
252	1530	50	2	0	1	1	1	1	1	0	0	27.32	2	1	0	0	0	0	0	0	0		0	0	1	0	0	0	0	0	msEE	0	55
253	1567	49	1	0	1	0	0	0	0	0	0	26.94	2	1	0	0	0	0	0	0	0		0	0	1	0	0	0	0	0	msEE	0	22
254	1598	61	1	0	1	0	0	0	0	0	0	21.36	1	2	0	0	0	0	0	1	1		0	0	1	0	0	0	0	0	msEE	0	37
255	1599	54	1	0	1	0	1	0	1	0	0	23.14	2	0	0	1	0	0	0	0	0		0	0	1	0	0	0	0	0	msEE	0	30
256	1608	70	1	0	0	0	1	0	0	0	0	25.95	2	2	0	1	0	0	1	1	0		1	0	1	0	0	0	0	0	msEE	0	45
257	1613	43	1	0	1	0	1	0	1	0	0	25.66	1	2	0	1	0	0	0	0	0		0	0	1	0	0	0	0	0	msEE	0	48
258	1629	54	2	0	0	0	0	0	0	0	0	22.25	1	0	0	0	0	0	0	0	0		0	0	1	0	0	0	0	0	msEE	0	46
259	1634	54	1	0	1	0	1	1	0	0	0	20.39	2	1	0	0	0	0	0	0	0		0	0	1	0	0	0	0	0	msEE	0	43
260	1656	67	1	0	1	0	0	0	0	0	0	28.29	2	0	0	1	1	0	0	1	1		0	0	1	0	0	0	0	0	msEE	0	33
261	1679	55	1	1	1	0	0	0	0	0	0	22.68	2	1	0	1	0	0	0	0	0		0	0	1	0	0	0	0	0	msEE	0	33
262	1691	59	1	1	1	0	1	0	0	0	0	25.04	1	1	0	0	0	0	0	0	0		0	0	1	0	0	0	0	0	msEE	0	55
263	1705	50	1	0	1	0	1	0	0	0	0	22.68	2	1	1	0	0	0	0	0	0		0	0	1	0	0	0	0	0	msEE	0	24
264	1733	37	1	1	1	1	1	1	1	0	0	19.72	1	0	0	0	0	0	0	0	0		0	0	1	0	0	0	0	0	msEE	0	41
265	1735	56	1	0	0	1	0	0	0	0	0	27.02	1	1	1	0	0	0	1	0	1		0	1	1	0	0	0	0	0	msEE	0	46
266	1747	69	1	1	1	0	0	0	0	0	0	22.58	2	1	0	0	0	0	0	1	0		0	0	1	0	0	0	0	0	msEE	0	24
267	1777	45	1	0	0	0	1	0	0	0	0	24.62	2	1	0	0	0	0	0	0	0		0	0	1	0	0	0	0	0	msEE	0	40
268	1782	48	2	0	0	0	1	1	0	0	0	22.67	2	1	0	0	0	0	0	0	0		0	1	1	0	0	0	0	0	msEE	0	34
269	1808	45	1	0	1	0	0	0	1	0	0	21.61	3	1	0	0	0	0	0	0	0		0	0	1	0	0	0	0	0	msEE	0	61
270	1832	55	2	1	0	0	1	1	0	0	0	21.79	3	1	0	0	0	0	0	0	0		0	0	1	0	0	0	0	0	msEE	0	23
271	1834	61	1	1	1	0	1	1	0	0	0	23.04	2	1	0	0	0	0	0	0	0		0	1	1	0	0	0	0	0	msEE	0	44
272	1879	72	2	0	0	0	1	0	0	0	0	21.57	1	0	0	0	0	0	0	0	0		0	1	1	0	0	0	0	0	msEE	0	28
273	1917	57	1	0	1	0	0	0	0	0	0	26.45	1	2	0	1	0	0	0	0	0		0	0	1	0	0	0	0	0	msEE	0	36
274	1927	68	1	0	0	1	0	0	0	0	0	21.21	1	0	0	0	0	0	0	0	0		0	0	1	0	0	0	0	0	msEE	0	45
275	1935	50	1	0	1	1	1	1	0	0	0	27.81	3	0	0	0	0	0	0	0	0		0	0	1	0	0	0	0	0	msEE	0	25
276	1937	54	1	0	1	0	1	0	0	0	0	30.81	1	1	0	0	0	0	0	0	0		0	0	1	0	0	0	0	0	msEE	0	36
277	1949	40	1	0	0	0	0	1	0	0	0	26.22	2	1	0	1	0	0	0	0	0		0	0	1	0	0	0	0	0	msEE	0	26
278	1950	65	2	0	0	1	0	0	0	0	0	23.01	1	0	1	0	0	0	0	1	0		0	0	1	0	0	0	0	0	msEE	0	46
279	1964	54	1	0	1	1	0	0	0	0	0	24.48	1	0	0	0	0	0	0	0	0		0	0	1	0	0	0	0	0	msEE	0	35
280	1969	64	1	0	0	0	1	0	0	0	0	26.03	1	1	0	1	0	0	0	1	0		0	0	1	0	0	0	0	0	msEE	0	40
281	1972	53	2	0	0	1	1	0	0	0	0	26.91	1	0	0	1	0	0	0	0	0		0	0	1	0	0	0	0	0	msEE	0	39
282	2004	41	1	1	1	1	0	1	1	0	0	26.03	2	1	0	0	0	0	0	0	0		0	0	1	0	0	0	0	0	msEE	0	57
283	2014	50	1	0	0	0	1	0	0	0	0	25.45	1	1	0	1	0	0	0	0	0		0	0	1	0	0	0	0	0	msEE	0	35
284	2038	53	1	0	0	0	1	0	1	0	0	23.15	1	1	0	0	0	0	0	0	0		0	1	1	0	0	0	0	0	msEE	0	46
285	2050	51	1	0	1	1	1	0	1	0	0	21.95	1	0	0	0	0	0	0	0	0		0	0	1	0	0	0	0	0	msEE	0	63
286	2070	49	2	0	0	0	1	0	0	0	0	30.26	2	0	0	0	0	0	0	0	0		0	1	1	0	0	0	0	0	msEE	0	38
287	2085	60	2	0	0	0	0	0	1	1	0	23.44	1	0	0	0	0	0	0	0	0		0	1	1	0	0	0	0	0	msEE	0	37
288	2097	58	1	0	1	0	1	0	1	0	0	24.73	1	2	0	0	0	0	0	1	0		0	1	1	0	0	0	0	0	msEE	0	56
289	2138	56	1	0	0	1	1	1	0	0	0	23.74	2	2	1	0	0	0	0	0	0		0	0	1	0	0	0	0	0	msEE	0	37
290	2139	64	1	0	0	1	1	0	0	0	0	24.68	1	0	0	0	0	0	0	0	0		0	0	1	0	0	0	0	0	msEE	0	44
291	2142	51	1	0	1	0	0	0	0	0	0	28.34	1	0	0	0	0	0	0	0	0		0	0	1	0	0	0	0	0	msEE	0	41
292	2162	37	1	1	0	1	1	0	0	0	0	32.11	1	1	0	0	0	0	0	0	0		1	0	1	0	0	0	0	0	msEE	0	50
293	2182	57	1	0	0	0	1	0	0	0	0	19.77	1	0	0	1	0	0	0	0	0		0	0	1	0	0	0	0	0	msEE	0	33
294	2190	43	1	0	0	0	0	0	0	0	0	31.02	1	1	0	0	0	0	0	0	0		0	0	1	0	0	0	0	0	msEE	0	27
295	2208	46	2	0	0	1	1	0	0	0	0	32.7	2	1	0	0	0	0	0	0	0		0	0	1	0	0	0	0	0	msEE	0	43
296	2270	46	1	1	0	1	1	1	1	0	0	21.04	1	0	0	0	0	0	0	0	0		0	0	1	0	0	0	0	0	msEE	0	45
297	2312	53	1	1	1	0	0	0	0	0	0	22.25	1	1	0	1	0	0	0	0	0		0	0	1	0	0	0	0	0	msEE	0	47
298	2358	55	1	0	1	0	1	0	0	0	0	26.11	1	1	0	0	0	0	0	0	0		0	0	1	0	0	0	0	0	msEE	0	40
299	2403	64	1	0	0	0	1	0	0	0	0	23.83	1	1	0	1	0	0	0	1	0		0	0	1	0	0	0	0	0	msEE	0	27
300	2418	51	1	0	0	0	0	1	0	0	0	26.79	1	2	0	0	0	0	0	0	0		0	0	1	0	0	0	0	0	msEE	0	37
301	2438	36	1	1	0	0	0	0	0	0	0	21.1	1	1	0	1	0	0	0	0	0		0	0	1	0	0	0	0	0	msEE	0	35
302	2489	71	1	1	1	0	0	0	0	0	0	20.58	2	1	0	1	0	0	0	1	1		0	0	1	0	0	0	0	0	msEE	0	23
303	2500	66	2	0	0	0	1	0	0	0	0	24.08	1	2	0	1	0	0	0	0	0		0	0	1	0	0	0	0	0	msEE	0	43
304	2509	67	2	0	0	0	1	0	0	0	0	30.84	1	0	0	0	0	0	0	0	0		0	0	1	0	0	0	0	0	msEE	0	42
305	2514	61	1	0	1	0	0	0	0	0	0	25.47	1	1	0	0	0	0	0	1	0		1	0	1	0	0	0	0	0	msEE	0	30
306	2538	55	1	0	1	0	1	0	1	1	0	20.4	1	0	0	0	0	0	0	0	0		0	0	1	0	0	0	0	0	msEE	0	40
307	2549	41	1	0	0	1	0	0	0	0	0	20.63	1	1	0	0	0	0	0	0	0		0	0	1	0	0	0	0	0	msEE	0	30
308	2551	62	1	0	0	0	1	0	1	0	0	25.95	2	1	0	0	0	0	0	1	1		0	1	1	0	0	0	0	0	msEE	0	35
309	2559	51	1	1	0	0	0	0	1	0	0	18.39	1	0	0	1	0	0	0	0	0		0	0	1	0	0	0	0	0	msEE	0	51
310	2594	57	1	0	1	0	0	0	0	0	0	23.34	1	0	0	0	0	0	0	0	0		0	0	1	0	0	0	0	0	msEE	0	35
311	2603	55	1	1	1	1	0	0	1	1	0	19.28	1	0	0	0	0	0	0	0	0		0	0	1	0	0	0	0	0	msEE	0	55
312	2609	47	1	0	1	1	1	1	1	0	0	32.77	1	0	0	0	0	0	0	0	1		0	1	1	0	0	0	0	0	msEE	0	37
313	2614	67	1	0	0	1	1	1	0	0	0	24.8	1	1	0	0	0	0	0	0	0		0	0	1	0	0	0	0	0	msEE	0	35
314	2652	54	1	0	0	0	1	0	0	0	0	33.85	3	1	1	0	0	0	0	0	0		0	0	1	0	0	0	0	0	msEE	0	38
315	2661	72	1	0	0	0	1	0	0	0	0	20.6	1	0	0	1	0	0	0	0	0		0	0	1	0	0	0	0	0	msEE	0	39
316	2668	45	1	0	1	0	0	1	0	0	0	23.57	1	0	0	0	0	0	0	0	0		0	0	1	0	0	0	0	0	msEE	0	29
317	2672	53	1	1	1	0	1	0	1	0	0	25.16	1	0	0	0	0	0	0	1	0		0	0	1	0	0	0	0	0	msEE	0	41
318	2673	73	1	0	0	0	0	0	0	0	0	23.4	1	0	0	1	0	0	0	1	0		1	0	1	0	0	0	0	0	msEE	0	22
319	2694	56	1	0	1	0	0	0	0	0	0	22.19	1	1	0	0	0	0	0	1	1		0	0	1	0	0	0	0	0	msEE	0	36
320	2744	60	1	1	1	0	1	1	0	0	0	25.5	1	1	0	1	1	1	0	0	0		0	0	1	0	0	0	0	0	msEE	0	34
321	2767	66	2	0	0	1	1	0	0	0	0	29.71	2	1	0	1	1	1	0	1	0		0	1	1	0	0	0	0	0	msEE	0	47
322	2818	53	1	0	1	0	1	0	0	0	0	23.54	1	2	0	0	0	0	0	0	0		0	0	1	0	0	0	0	0	msEE	0	41
323	2843	45	1	0	1	0	1	0	1	1	0	21	1	1	0	0	0	0	0	0	0		0	0	1	0	0	0	0	0	msEE	0	46
324	2881	58	1	0	1	0	1	0	0	0	0	27.25	1	0	0	0	0	0	0	1	0		0	0	1	0	0	0	0	0	msEE	0	49
325	2900	54	1	0	1	0	1	0	0	0	0	21.49	1	1	0	0	0	0	0	0	0		0	0	1	0	0	0	0	0	msEE	0	38
326	2903	50	1	0	1	0	1	0	1	0	0	23.14	1	1	0	1	0	0	0	0	0		0	0	1	0	0	0	0	0	msEE	0	50
327	2906	49	1	0	0	1	1	0	0	0	0	22.79	1	1	0	0	0	0	0	0	0		0	0	1	0	0	0	0	0	msEE	0	31
328	2912	46	1	0	1	0	0	0	1	0	0	20.12	1	1	0	0	0	0	0	0	0		0	0	1	0	0	0	0	0	msEE	0	35
329	2919	65	1	0	1	0	0	0	0	0	0	21.59	1	0	0	0	0	0	0	0	0		0	0	1	0	0	0	0	0	msEE	0	27
330	2935	57	1	0	1	1	1	0	0	0	0	25.47	2	0	0	0	0	0	0	0	0		0	0	1	0	0	0	0	0	msEE	0	56
331	2944	66	1	0	0	0	1	0	0	0	0	27.53	1	1	0	1	0	0	0	0	0		0	0	1	0	0	0	0	0	msEE	0	32
332	2971	51	1	0	0	0	0	0	1	0	0	20.61	1	1	0	0	0	0	0	0	0		0	0	1	0	0	0	0	0	msEE	0	47
333	3033	54	1	0	1	0	0	0	0	0	0	24.62	1	0	0	0	0	0	0	0	1		0	0	1	0	0	0	0	0	msEE	0	39
334	3038	46	1	0	0	0	0	1	1	0	0	23.58	1	0	0	0	0	0	0	0	0		0	0	1	0	0	0	0	0	msEE	0	47
335	3042	46	1	1	0	0	0	0	0	0	0	21.94	1	2	0	0	0	0	0	0	0		0	0	1	0	0	0	0	0	msEE	0	39
336	3053	44	1	0	1	0	1	0	0	0	0	34.95	1	1	0	0	0	0	0	1	1		1	1	1	0	0	0	0	0	msEE	0	60
337	3055	64	1	1	1	0	0	0	0	0	0	26	1	2	1	0	0	0	0	0	0		0	0	1	0	0	0	0	0	msEE	0	25
338	3063	54	2	0	0	1	1	0	0	0	0	24.3	1	0	0	0	0	0	0	0	0		0	0	1	0	0	0	0	0	msEE	0	39
339	3068	41	1	0	0	0	1	0	0	0	0	21.69	1	1	0	0	0	0	0	1	0		0	0	1	0	0	0	0	0	msEE	0	42
340	3075	50	1	0	1	1	1	0	0	0	0	25.35	1	1	0	0	0	0	0	0	0		0	0	1	0	0	0	0	0	msEE	0	24
341	3089	45	1	0	0	0	1	1	0	0	0	24.67	1	1	0	0	0	0	0	0	0		0	0	1	0	0	0	0	0	msEE	0	39
342	3113	53	1	0	0	0	1	0	0	1	0	25.24	1	1	0	0	0	0	0	0	0		0	0	1	0	0	0	0	0	msEE	0	57
343	3115	46	2	0	0	1	1	1	1	1	0	34.21	1	0	0	0	0	0	0	0	0		0	0	1	0	0	0	0	0	msEE	0	64
344	3128	51	1	0	1	1	0	0	0	0	0	26.26	1	0	0	0	0	0	0	0	0		0	0	1	0	0	0	0	0	msEE	0	37
345	3152	50	1	0	0	1	1	0	1	1	0	25.03	2	1	0	0	0	0	0	0	0		0	0	1	0	0	0	0	0	msEE	0	57
346	3157	47	1	0	0	0	1	1	0	0	0	23.13	1	0	0	0	0	0	0	0	0		0	0	1	0	0	0	0	0	msEE	0	43
347	3174	54	1	1	0	0	1	0	0	0	0	26.27	1	0	0	0	0	0	0	1	1		0	0	1	0	0	0	0	0	msEE	0	51
348	3192	57	1	1	1	0	1	0	1	0	0	23.95	1	0	0	0	0	0	0	0	0		0	0	1	0	0	0	0	0	msEE	0	67
349	3203	51	1	0	0	0	0	1	0	0	0	24.51	1	0	0	0	0	0	0	0	0		0	0	1	0	0	0	0	0	msEE	0	39
350	3205	59	1	1	1	0	0	1	0	0	0	23.97	2	0	0	1	0	0	0	0	0		0	0	1	0	0	0	0	0	msEE	0	46
351	3207	53	2	0	0	1	1	1	1	1	0	28.14	1	0	0	0	0	0	0	0	0		0	0	1	0	0	0	0	0	msEE	0	43
352	3221	50	1	0	1	0	0	1	0	0	0	25.07	1	0	0	1	0	0	0	0	0		0	0	1	0	0	0	0	0	msEE	0	45
353	3223	71	1	0	0	0	0	0	0	0	0	20.42	1	0	0	0	0	0	0	0	0		0	0	1	0	0	0	0	0	msEE	0	44
354	3241	52	1	1	0	0	1	0	0	0	0	23.16	1	0	0	0	0	0	0	0	0		0	0	1	0	0	0	0	0	msEE	0	35
355	3257	58	1	0	0	0	0	0	0	0	0	25.86	1	1	0	0	0	0	0	0	0		0	0	1	0	0	0	0	0	msEE	0	44
356	3291	57	1	0	0	1	1	0	1	0	0	26.09	2	0	0	0	0	0	0	0	0		0	0	1	0	0	0	0	0	msEE	0	52
357	3295	63	1	0	0	0	1	0	1	0	0	35.83	1	0	0	1	0	0	1	1	1		0	1	1	0	0	0	0	0	msEE	0	43
358	3323	53	1	1	1	1	1	0	0	0	0	22.97	1	1	0	0	0	0	0	0	0		0	0	1	0	0	0	0	0	msEE	0	42
359	3335	47	1	0	1	0	0	0	0	0	0	24	1	1	0	0	0	0	0	0	0		0	0	1	0	0	0	0	0	msEE	0	44
360	3352	50	1	0	1	0	1	0	0	0	0	23.23	2	2	0	1	0	0	0	0	0		0	0	1	0	0	0	0	0	msEE	0	39
361	3369	43	1	0	0	0	1	0	0	0	0	21.63	1	0	0	0	0	0	0	0	0		0	0	1	0	0	0	0	0	msEE	0	25
362	3370	66	2	0	0	0	0	0	0	0	0	17.41	1	1	0	0	1	0	0	0	0		0	0	1	0	0	0	0	0	msEE	0	42
363	3386	48	2	0	0	1	1	0	1	0	0	24.18	2	0	0	0	0	0	0	0	0		0	0	1	0	0	0	0	0	msEE	0	51
364	3393	59	2	0	0	0	1	0	0	0	0	26.64	1	0	0	0	0	0	0	0	0		0	1	1	0	0	0	0	0	msEE	0	24
365	3428	43	2	0	1	0	1	0	0	0	0	28.62	1	0	0	0	0	0	0	0	0		0	0	1	0	0	0	0	0	msEE	0	40
366	3436	58	1	0	1	1	0	0	0	0	0	26.34	1	0	0	1	0	0	0	0	0		0	0	1	0	0	0	0	0	msEE	0	42
367	3450	52	1	0	1	0	1	0	0	0	0	22.51	1	0	0	0	0	0	0	0	0		0	1	1	0	0	0	0	0	msEE	0	36
368	3472	42	1	0	0	0	0	0	0	0	0	22.49	1	0	0	0	0	0	0	0	0		0	0	1	0	0	0	0	0	msEE	0	29
369	3488	68	1	0	0	0	0	0	0	0	0	23.31	1	0	0	0	0	0	0	0	0		0	0	1	0	0	0	0	0	msEE	0	23
370	3500	34	1	0	0	0	0	0	1	0	0	24.51	1	1	0	0	0	0	0	0	0		0	0	1	0	0	0	0	0	msEE	0	39
371	3547	64	1	0	0	0	1	0	0	0	0	33.43	1	0	0	0	0	0	0	0	0		1	0	1	0	0	0	0	0	msEE	0	34
372	3551	53	1	1	1	0	1	0	1	0	0	21.08	1	0	0	0	0	0	0	0	0		0	0	1	0	0	0	0	0	msEE	0	48
373	3557	53	1	1	0	0	0	1	1	0	0	21.06	1	0	0	1	0	0	0	0	0		1	0	1	0	0	0	0	0	msEE	0	41
374	3568	38	1	0	0	0	1	1	1	1	0	28.88	1	1	0	0	0	0	0	0	0		0	0	1	0	0	0	0	0	msEE	0	49
375	3570	54	1	0	0	0	1	0	0	0	0	21.23	1	0	0	0	0	0	0	0	0		0	0	1	0	0	0	0	0	msEE	0	33
376	3573	44	2	1	0	1	1	1	0	1	0	20.05	1	0	0	0	0	0	0	0	0		0	0	1	0	0	0	0	0	msEE	0	58
377	3603	74	1	0	1	0	1	0	0	0	0	22.65	1	1	0	0	0	0	0	0	0		0	0	1	0	0	0	0	0	msEE	0	30
378	3608	67	1	0	1	0	0	0	0	0	0	23.25	1	0	0	0	0	0	0	1	0		0	0	1	0	0	0	0	0	msEE	0	46
379	3610	64	1	0	1	1	1	0	0	0	0	25.21	2	0	0	0	0	0	0	0	0		0	1	1	0	0	0	0	0	msEE	0	49
380	3641	49	1	0	1	0	0	0	1	0	0	25.14	1	1	0	0	0	0	0	0	0		0	0	1	0	0	0	0	0	msEE	0	40
381	3683	63	2	0	0	0	0	0	1	0	0	25.59	1	1	0	0	0	0	0	0	0		0	0	1	0	0	0	0	0	msEE	0	32
382	3700	62	1	1	1	0	1	0	0	0	0	19.49	1	0	0	1	0	0	0	0	0		0	0	1	0	0	0	0	0	msEE	0	56
383	3710	54	2	0	1	0	0	0	1	0	0	22.83	1	0	0	0	0	0	0	0	0		0	0	1	0	0	0	0	0	msEE	0	32
384	3713	78	1	0	0	0	0	0	0	0	0	22.4	2	0	0	1	0	0	0	0	0		1	0	1	0	0	0	0	0	msEE	0	20
385	3727	40	1	0	0	0	1	0	1	1	0	21.31	1	0	0	0	0	0	0	0	0		0	0	1	0	0	0	0	0	msEE	0	59
386	3737	57	1	0	0	0	1	1	0	0	0	30.45	2	1	0	0	0	0	0	0	0		0	0	1	0	0	0	0	0	msEE	0	26
387	3746	40	1	0	0	1	1	1	0	0	0	25.62	1	0	0	0	0	0	0	0	0		0	0	1	0	0	0	0	0	msEE	0	47
388	3759	35	1	0	0	0	1	0	0	0	0	23.04	1	1	0	0	0	0	0	0	0		0	0	1	0	0	0	0	0	msEE	0	28
389	3762	52	1	1	0	0	0	1	0	0	0	27.34	3	1	1	0	0	0	0	0	0		0	0	1	0	0	0	0	0	msEE	0	35
390	3797	49	1	0	0	1	1	0	0	0	0	21.22	1	0	0	0	0	0	0	0	0		0	0	1	0	0	0	0	0	msEE	0	38
391	3813	38	1	0	0	1	1	0	0	0	0	19.22	1	0	0	0	0	0	0	0	0		0	0	1	0	0	0	0	0	msEE	0	45
392	3868	60	1	0	1	0	1	0	0	0	0	27.46	1	0	0	0	0	0	0	0	0		1	1	1	0	0	0	0	0	msEE	0	26
393	3910	46	2	0	1	1	1	0	0	0	0	22.71	1	0	0	0	0	0	0	0	0		0	0	1	0	0	0	0	0	msEE	0	38
394	3953	43	1	1	1	0	1	1	1	1	0	25.34	1	0	0	0	0	0	0	0	0		0	0	1	0	0	0	0	0	msEE	0	51
395	3954	62	1	0	1	0	1	0	0	0	0	36.16	1	1	0	0	0	1	0	1	0		0	0	1	0	0	0	0	0	msEE	0	29
396	3964	68	1	0	0	0	1	0	1	0	0	23.22	1	1	0	0	0	0	0	0	0		0	0	1	0	0	0	0	0	msEE	0	44
397	3968	64	1	0	0	0	1	0	0	0	0	28.93	1	0	0	0	0	0	0	0	1		0	0	1	0	0	0	0	0	msEE	0	41
398	4021	54	2	0	0	0	1	0	0	0	0	23.18	1	1	0	0	0	0	0	0	0		0	0	1	0	0	0	0	0	msEE	0	30
399	4023	56	1	1	1	0	1	0	1	0	0	24.04	1	1	0	0	0	0	0	0	0		0	0	1	0	0	0	0	0	msEE	0	45
400	4056	69	2	0	0	1	0	0	0	0	0	28.38	1	1	0	1	0	0	0	0	0		0	0	1	0	0	0	0	0	msEE	0	28
401	4066	65	1	1	1	0	0	0	0	0	0	20.42	1	0	0	1	0	0	0	0	0		0	0	1	0	0	0	0	0	msEE	0	23
402	4067	57	1	0	0	0	1	0	0	0	0	19.95	1	0	0	0	0	0	0	0	0		0	0	1	0	0	0	0	0	msEE	0	33
403	4068	50	1	1	1	0	1	0	0	0	0	29.73	1	1	0	0	0	0	0	1	1		1	1	1	0	0	0	0	0	msEE	0	28
404	4092	45	2	0	0	0	1	0	0	0	0	20.83	1	0	0	1	0	0	0	0	0		0	0	1	0	0	0	0	0	msEE	0	49
405	4135	43	1	1	0	1	1	1	0	0	0	25.3	2	1	0	0	0	0	0	0	0		0	0	1	0	0	0	0	0	msEE	0	48
406	4165	46	1	0	0	0	0	0	0	0	0	27.22	3	2	0	1	0	0	0	0	0		0	0	1	0	0	0	0	0	msEE	0	40
407	4208	78	1	0	0	0	0	0	0	0	0	24.67	1	1	0	0	0	0	0	0	0		0	1	1	0	0	0	0	0	msEE	0	27
408	4224	56	1	0	1	0	1	0	0	0	0	22.21	1	0	0	0	0	0	0	0	0		0	0	1	0	0	0	0	0	msEE	0	45
409	4228	56	1	0	0	1	1	0	1	0	0	27.1	1	0	0	1	0	0	0	0	0		0	0	1	0	0	0	0	0	msEE	0	39
410	4272	52	1	0	0	0	1	0	0	0	0	32.05	2	0	0	0	0	0	0	0	0		0	0	1	0	0	0	0	0	msEE	0	35
411	4302	59	2	0	0	1	1	1	1	1	0	24.01	2	1	0	1	0	1	0	1	1	1	0	0	1	0	0	0	0	0	msEE	0	71
412	4360	54	1	1	0	0	0	0	1	0	0	30.34	1	0	0	0	0	0	0	0	0		0	0	1	0	0	0	0	0	msEE	0	49
413	4429	47	2	0	0	1	0	0	1	0	0	15.73	1	0	0	0	0	0	0	0	0		0	0	1	0	0	0	0	0	msEE	0	57
414	4438	55	1	0	0	0	1	0	1	0	0	23.73	1	1	0	0	0	0	0	0	0		0	0	1	0	0	0	0	0	msEE	0	53
415	4446	53	2	0	1	0	1	0	0	1	0	18.92	1	0	0	0	0	0	0	0	0		0	0	1	0	0	0	0	0	msEE	0	44
416	4448	31	1	0	0	0	1	0	0	0	0	21.74	1	0	0	0	0	0	0	0	0		0	0	1	0	0	0	0	0	msEE	0	41
417	4474	51	1	0	0	0	0	1	1	0	0	19.94	1	1	0	0	0	0	0	0	0		0	0	1	0	0	0	0	0	msEE	0	59
418	4487	42	2	0	0	0	1	0	0	0	0	21.11	1	0	0	0	0	0	0	0	0		0	0	1	0	0	0	0	0	msEE	0	44
419	4509	56	1	0	0	1	0	0	0	0	0	22.72	1	0	0	0	0	0	0	0	0		1	1	1	0	0	0	0	0	msEE	0	35
420	4537	54	1	1	0	0	1	0	0	0	0	25.15	1	0	0	0	0	0	0	0	0		0	0	1	0	0	0	0	0	msEE	0	39
421	4554	53	1	0	1	0	1	0	0	0	0	20.5	1	1	0	0	0	0	0	0	0		0	0	1	0	0	0	0	0	msEE	0	44
422	4582	40	1	1	1	0	0	0	0	1	0	21.4	1	1	0	0	0	0	0	0	0		0	0	1	0	0	0	0	0	msEE	0	49
423	4592	48	1	1	1	0	1	0	0	1	0	27.24	1	1	0	0	0	0	0	0	1		0	0	1	0	0	0	0	0	msEE	0	67
424	4602	36	1	0	0	0	1	1	0	0	0	23.19	1	1	0	0	0	0	0	0	0		0	0	1	0	0	0	0	0	msEE	0	41
425	4610	53	2	0	0	0	1	0	1	0	0	21.74	1	1	0	0	0	0	0	0	0		0	0	1	0	0	0	0	0	msEE	0	37
426	4632	63	1	0	0	0	1	0	0	1	0	24.64	1	0	0	0	0	0	0	1	1		0	1	1	0	0	0	0	0	msEE	0	48
427	4691	66	1	0	1	0	1	0	0	0	0	19.94	1	0	0	0	0	0	0	0	0		0	0	1	0	0	0	0	0	msEE	0	30
428	4697	47	1	0	1	1	1	1	0	0	0	23.31	1	1	0	0	0	0	0	1	1		0	0	1	0	0	0	0	0	msEE	0	36
429	4721	41	1	0	0	1	1	1	1	0	0	24.14	1	1	0	0	0	0	0	0	0		0	0	1	0	0	0	0	0	msEE	0	43
430	4723	55	1	1	1	1	1	0	1	0	0	23.53	1	0	0	0	0	0	0	0	0		0	1	1	0	0	0	0	0	msEE	0	46
431	4811	69	2	0	0	0	1	0	0	0	0	24.73	2	0	0	1	0	0	0	0	0		0	0	1	0	0	0	0	0	msEE	0	31
432	4905	54	1	0	1	0	1	0	0	0	1	25.46	2	0	0	0	0	0	0	0	0		0	0	1	0	0	0	0	0	msEE	0	20
433	4947	53	1	0	0	0	1	0	0	0	0	25.77	1	1	0	0	0	0	0	0	0		0	1	1	0	0	0	0	0	msEE	0	40
434	4973	44	1	0	0	1	1	0	1	0	0	25.09	1	2	0	0	0	0	0	0	0		0	0	1	0	0	0	0	0	msEE	0	39
435	5002	41	2	0	0	1	1	0	1	1	0	18.69	1	1	0	0	0	0	0	0	0		0	0	1	0	0	0	0	0	msEE	0	76
436	5066	56	2	0	0	1	0	1	1	0	0	24.8	1	0	0	0	0	0	0	0	0		0	0	1	0	0	0	0	0	msEE	0	53
437	5092	60	1	1	1	1	0	0	0	0	0	20.04	1	0	0	0	1	0	0	0	0		0	0	1	0	0	0	0	0	msEE	0	25
438	5100	45	1	0	1	0	1	0	0	0	0	22.72	1	1	0	0	0	0	0	0	0		0	0	1	0	0	0	0	0	msEE	0	37
439	5124	53	1	0	0	0	1	0	0	0	0	27.57	2	2	1	0	0	0	0	1	1		0	0	1	0	0	0	0	0	msEE	0	42
440	5137	57	1	0	0	0	0	1	0	0	0	24.49	1	0	0	0	0	0	0	0	1		0	0	1	0	0	0	0	0	msEE	0	49
441	5139	53	1	0	0	0	1	1	1	0	0	25.93	2	1	0	0	0	0	0	0	0		1	0	1	0	0	0	0	0	msEE	0	39
442	5155	34	1	0	0	1	1	1	0	0	0	18.77	1	1	0	0	1	1	0	0	0		0	0	1	0	0	0	0	0	msEE	0	40
443	5159	47	1	0	1	1	1	0	0	0	0	26.03	2	1	0	0	0	0	0	1	0		0	0	1	0	0	0	0	0	msEE	0	38
444	5167	42	1	0	1	0	1	0	0	0	0	23.81	1	2	0	1	0	0	0	0	0		0	1	1	0	0	0	0	0	msEE	0	37
445	5171	43	1	1	1	0	0	0	0	0	0	28.5	2	1	0	0	0	0	0	1	1		0	0	1	0	0	0	0	0	msEE	0	36
446	5244	41	2	0	0	0	1	0	0	0	0	20.7	1	0	0	0	0	0	0	0	0		0	0	1	0	0	0	0	0	msEE	0	42
447	5256	58	1	0	0	0	1	0	0	0	0	27.1	1	1	0	0	0	0	0	0	0		0	0	1	0	0	0	0	0	msEE	0	40
448	5263	61	1	1	1	0	1	0	0	0	0	19.41	1	1	0	1	0	0	0	0	0		0	0	1	0	0	0	0	0	msEE	0	35
449	5266	59	1	1	1	0	1	0	0	0	0	26.4	2	1	1	1	0	0	0	0	0		0	0	1	0	0	0	0	0	msEE	0	37
450	5269	50	2	0	0	0	1	1	0	0	0	25.45	1	0	0	0	0	0	0	0	0		0	0	1	0	0	0	0	0	msEE	0	46
451	5306	46	1	0	0	1	1	1	1	0	0	28.28	2	2	0	0	0	0	0	0	1		0	0	1	0	0	0	0	0	msEE	0	60
452	5326	37	1	0	0	1	1	0	0	0	0	20.6	2	1	0	0	0	0	0	0	0		0	0	1	0	0	0	0	0	msEE	0	43
453	5360	48	1	0	0	0	0	0	0	0	0	22.13	1	2	0	0	1	0	0	0	0		0	0	1	0	0	0	0	0	msEE	0	32
454	5376	53	1	1	0	0	1	0	0	0	0	24.58	1	1	0	0	0	0	0	0	0		0	0	1	0	0	0	0	0	msEE	0	39
455	5383	50	1	1	0	0	1	0	1	0	0	28.89	2	1	0	0	0	0	0	1	1		0	1	1	0	0	0	0	0	msEE	0	37
456	5385	47	2	0	1	0	1	0	1	1	0	24.52	1	0	0	1	0	0	0	0	0		0	0	1	0	0	0	0	0	msEE	0	36
457	5425	66	1	0	0	0	1	0	0	0	0	22.7	1	1	0	0	0	0	0	1	0		0	0	1	0	0	0	0	0	msEE	0	40
458	5445	54	2	0	0	1	1	1	1	0	0	20.81	1	0	0	1	0	0	0	0	0		0	0	1	0	1	0	1	0	msEE	0	68
459	5450	57	1	1	1	0	1	0	1	0	0	25.61	2	1	0	0	0	0	0	0	1		0	0	1	0	0	0	0	0	msEE	0	34
460	5456	41	1	0	0	1	0	1	0	0	0	32.21	1	0	0	0	0	0	0	0	0		0	0	1	0	0	0	0	0	msEE	0	33
461	5460	66	1	0	0	0	1	0	0	0	0	22.04	1	2	0	0	0	0	0	0	0		0	0	1	0	0	0	0	0	msEE	0	35
462	5466	59	2	1	1	0	1	0	0	0	0	23.34	1	1	0	1	0	0	0	1	1		0	0	1	0	0	0	0	0	msEE	0	46
463	5480	50	1	1	0	0	1	1	1	0	0	22.03	1	1	0	0	0	0	0	0	0		0	0	1	0	1	0	1	0	msEE	0	39
464	5524	38	1	0	0	0	1	1	0	0	0	20.23	2	2	0	0	0	0	0	0	0		0	0	1	0	0	0	0	0	msEE	0	33
465	5571	43	1	0	0	0	1	0	0	0	0	24.24	1	1	0	0	0	0	0	0	1		0	0	1	0	0	0	0	0	msEE	0	35
466	5593	63	1	0	1	0	0	0	0	0	0	21.02	1	1	1	1	0	0	0	0	1		1	0	1	0	0	0	0	0	msEE	0	48
467	5595	47	1	0	0	0	1	0	0	0	0	21.35	1	0	0	0	0	0	0	0	0		0	0	1	0	0	0	0	0	msEE	0	39
468	5596	42	1	1	1	1	1	1	0	0	0	19.89	2	0	0	0	0	0	0	0	0		0	0	1	0	0	0	0	0	msEE	0	41
469	5600	53	1	1	0	1	0	0	1	0	0	26.18	1	0	0	0	0	0	0	0	0		0	0	1	0	0	0	0	0	msEE	0	40
470	5602	60	2	0	0	1	1	0	1	0	0	21.24	1	0	0	0	0	0	0	0	0		1	0	1	0	0	0	0	0	msEE	0	30
471	5654	51	2	0	0	1	0	1	1	0	0	19.85	1	0	0	0	0	0	0	0	0		0	0	1	0	0	0	0	0	msEE	0	51
472	5697	42	1	0	1	1	1	1	1	0	0	25.52	1	0	0	0	0	0	0	0	0		0	0	1	0	0	0	0	0	msEE	0	41
473	5710	39	1	0	0	0	0	0	0	0	0	21.1	1	0	0	1	0	0	0	0	0		0	0	1	0	0	0	0	0	msEE	0	36
474	5718	42	1	0	0	0	1	0	0	0	0	20.81	1	0	0	0	0	0	0	0	0		0	0	1	0	0	0	0	0	msEE	0	39
475	5741	54	1	0	0	0	1	0	1	0	0	28.45	1	0	0	1	0	0	0	0	1		0	0	1	0	0	0	0	0	msEE	0	42
476	5790	55	1	1	1	1	1	0	1	0	0	25.81	2	2	0	0	0	0	0	0	0		0	0	1	0	0	0	0	0	msEE	0	44
477	5820	44	2	0	0	1	1	0	0	0	0	21.81	1	0	0	1	0	0	0	0	0		0	0	1	0	0	0	0	0	msEE	0	47
478	5828	66	1	0	0	0	0	0	0	0	0	21.75	2	0	1	1	0	0	0	0	0		0	0	1	0	0	0	0	0	msEE	0	33
479	5873	66	1	1	1	0	1	0	0	0	0	22.26	2	1	0	1	0	0	0	0	0		0	0	1	0	0	0	0	0	msEE	0	47
480	5893	54	2	0	0	1	1	0	1	1	0	19.69	1	2	0	0	0	0	0	0	0		0	0	1	0	0	0	0	0	msEE	0	55
481	5926	61	1	0	1	0	1	0	0	0	0	20.07	1	0	0	0	0	0	0	0	0		0	0	1	0	0	0	0	0	msEE	0	25
482	5938	44	1	1	0	0	1	1	0	0	0	31.47	1	1	0	0	0	0	0	0	0		0	0	1	0	0	0	0	0	msEE	0	29
483	5941	60	1	1	0	1	1	1	0	0	0	20.61	1	1	0	0	0	0	0	0	0		0	1	1	0	0	0	0	0	msEE	0	51
484	5943	44	1	0	0	1	1	1	0	0	0	35.62	1	2	0	0	0	0	0	1	1		0	1	1	0	0	0	0	0	msEE	0	61
485	5947	65	1	0	1	0	0	0	0	1	0	22.49	1	1	0	0	0	0	0	0	0		0	0	1	0	0	0	0	0	msEE	0	47
486	5956	43	1	1	1	0	1	0	1	0	0	19.9	2	1	0	1	0	0	0	0	0		0	0	1	0	0	0	0	0	msEE	0	34
487	6013	60	2	0	0	0	1	0	1	0	0	22.28	1	1	0	1	0	0	0	0	0		0	0	1	0	0	0	0	0	msEE	0	49
488	6021	42	1	1	0	0	1	0	0	0	0	29.07	2	2	0	0	0	0	0	0	0		0	1	1	0	0	0	0	0	msEE	0	61
489	6024	81	1	0	0	0	0	0	0	0	0	23.23	1	2	0	1	0	0	0	0	0		0	0	1	0	0	0	0	0	msEE	0	32
490	6026	58	2	0	0	1	1	0	1	0	0	20.26	1	1	0	0	0	0	0	0	0		0	1	1	0	0	0	0	0	msEE	0	49
491	6027	40	1	1	1	0	0	1	0	0	0	25.78	1	1	0	0	0	0	0	0	0		0	0	1	0	0	0	0	0	msEE	0	33
492	6029	59	1	0	0	0	0	1	1	0	0	21.89	1	0	0	0	0	0	0	0	0		0	0	1	0	0	0	0	0	msEE	0	48
493	6043	66	1	0	0	0	1	0	0	0	0	22.17	1	1	0	0	0	0	0	1	0		0	1	1	0	0	0	0	0	msEE	0	37
494	6080	59	1	0	0	1	1	0	0	0	0	29.98	1	0	0	0	0	0	0	0	0		0	0	1	0	0	0	0	0	msEE	0	50
495	6088	44	1	1	0	0	1	0	1	0	0	19.65	1	2	0	0	0	0	0	0	0		0	0	1	0	0	0	0	0	msEE	0	36
496	6097	38	1	0	1	0	0	0	0	1	0	22.11	1	1	0	0	0	0	0	0	0		0	0	1	0	0	0	0	0	msEE	0	54
497	6107	36	1	1	0	0	1	0	0	0	0	24.14	1	1	0	0	0	0	0	0	0		0	0	1	0	0	0	0	0	msEE	0	41
498	6112	38	1	1	0	0	1	0	1	0	0	20.69	1	1	0	0	0	0	0	0	0		0	0	1	0	0	0	0	0	msEE	0	65
499	6123	36	1	1	0	0	1	1	0	0	0	21.55	1	0	0	0	0	0	0	0	0		0	0	1	0	0	0	0	0	msEE	0	54
500	6126	74	1	0	0	0	0	0	0	0	0	20.09	1	0	0	1	0	0	0	0	0		0	0	1	0	0	0	0	0	msEE	0	40
501	6131	66	1	0	0	0	0	0	0	0	0	25.03	1	2	0	0	0	0	0	1	1		0	1	1	0	0	0	0	0	msEE	0	30
502	6133	59	1	0	0	0	1	0	0	0	0	26.35	2	2	0	1	0	0	0	1	0		0	0	1	0	0	0	0	0	msEE	0	47
503	6134	31	1	1	1	0	0	0	0	0	0	24.59	1	1	0	0	0	0	0	0	0		0	0	1	0	0	0	0	0	msEE	0	49
504	6140	59	1	0	0	0	1	0	0	0	0	22.19	1	0	0	0	0	0	0	0	0		0	0	1	0	0	0	0	0	msEE	0	34
505	6157	67	1	0	0	0	0	0	0	0	0	25.21	1	1	1	1	0	0	0	0	0		1	0	1	0	0	0	0	0	msEE	0	32
506	6201	60	1	0	0	0	1	0	0	0	1	23.57	1	0	0	1	0	0	0	0	0		0	0	1	0	0	0	0	0	msEE	0	48
507	6277	63	1	1	1	0	1	0	0	0	0	21.57	1	0	0	1	0	0	0	0	0		0	0	1	0	0	0	0	0	msEE	0	39
508	6327	53	1	0	1	0	1	0	1	0	0	20.94	1	2	0	0	0	0	0	0	1		0	0	1	0	0	0	0	0	msEE	0	69
509	6432	42	1	0	0	1	1	1	1	0	0	25.96	1	0	0	0	0	0	0	0	0		0	0	1	0	0	0	0	0	msEE	0	34
510	6436	37	1	0	1	1	1	1	1	0	0	19.21	1	1	0	0	0	0	0	0	0		0	0	1	0	0	0	0	0	msEE	0	48
511	6439	53	1	1	1	0	0	0	0	0	0	26.03	2	1	0	0	0	0	0	0	0		0	0	1	0	0	0	0	0	msEE	0	25
512	6455	55	1	0	0	0	0	0	1	0	0	22.26	1	1	0	0	0	0	0	0	0		0	0	1	0	0	0	0	0	msEE	0	51
513	6463	54	1	0	0	1	0	0	1	0	0	21.06	1	2	0	0	0	0	0	0	0		0	0	1	0	0	0	0	0	msEE	0	43
514	6483	43	1	1	1	0	1	1	0	0	0	23.15	1	1	1	0	0	0	0	0	0		0	0	1	0	0	0	0	0	msEE	0	44
515	6505	59	2	0	0	0	1	0	0	0	0	24.21	2	2	0	1	0	0	0	0	0		0	0	1	0	0	0	0	0	msEE	0	39
516	6516	59	1	0	1	0	1	1	0	1	0	21.1	1	1	0	0	0	0	0	1	0		0	0	1	0	1	0	1	0	msEE	0	67
517	6522	48	1	1	1	0	0	0	1	0	0	22.46	1	1	0	0	0	0	0	0	0		0	0	1	0	0	0	0	0	msEE	0	49
518	6542	60	1	1	0	0	1	0	0	0	0	24.11	2	1	0	1	0	0	0	0	0		0	0	1	0	0	0	0	0	msEE	0	32
519	6545	51	1	0	1	0	1	0	1	0	0	37.88	1	1	0	0	0	0	0	0	0		1	0	1	0	0	0	0	0	msEE	0	43
520	6587	70	1	0	1	1	1	0	0	0	0	24.84	2	2	0	0	0	0	0	1	0		0	0	1	0	0	0	0	0	msEE	0	41
521	6599	48	1	0	0	0	1	1	1	0	0	22.24	1	0	0	0	0	0	0	0	0		0	0	1	0	0	0	0	0	msEE	0	71
522	6603	46	1	1	1	1	1	0	1	1	0	27.67	1	2	0	0	0	0	0	0	0		0	0	1	0	0	0	0	0	msEE	0	67
523	6629	42	1	0	0	1	1	1	0	0	0	27.18	1	1	0	0	0	0	0	0	0		0	0	1	0	0	0	0	0	msEE	0	43
524	6715	57	1	0	1	0	1	1	0	0	0	20.44	1	0	0	0	0	0	0	0	0		0	0	1	0	0	0	0	0	msEE	0	51
525	6728	47	1	0	0	0	1	1	0	0	0	23.12	1	0	0	0	0	0	0	0	0		0	0	1	0	0	0	0	0	msEE	0	37
526	6733	44	2	0	0	0	1	1	1	0	0	24.1	1	1	0	0	0	0	0	0	0		0	0	1	0	0	0	0	0	msEE	0	50
527	6742	70	1	0	0	0	0	0	0	0	0	22.65	2	0	0	1	0	0	0	0	0		0	0	1	0	0	0	0	0	msEE	0	26
528	6759	41	2	0	0	1	1	1	1	0	0	18.47	1	0	0	0	0	0	0	0	0		0	0	1	0	0	0	0	0	msEE	0	55
529	6776	53	1	0	0	1	1	1	1	0	0	25.73	1	2	0	0	0	0	0	0	0		0	0	1	0	0	0	0	0	msEE	0	51
530	6787	46	1	1	1	1	1	0	0	0	0	21.99	1	0	0	0	0	0	0	0	0		0	0	1	0	0	0	0	0	msEE	0	39
531	6821	46	1	0	1	0	1	0	0	0	0	23.33	1	0	0	0	0	0	0	0	0		0	0	1	0	0	0	0	0	msEE	0	45
532	6825	46	1	1	1	1	1	1	1	0	0	28.06	1	0	0	1	0	0	0	0	0		0	0	1	0	0	0	0	0	msEE	0	50
533	6828	51	1	0	0	0	1	1	1	0	0	24.72	1	0	0	0	0	0	0	0	0		0	0	1	0	0	0	0	0	msEE	0	41
534	6832	39	1	0	1	0	1	0	0	0	0	24.85	1	1	0	0	0	0	0	0	0		0	0	1	0	0	0	0	0	msEE	0	29
535	7006	55	1	0	0	0	1	0	0	0	0	23.63	1	1	0	1	0	0	0	0	0		0	0	1	0	0	0	0	0	msEE	0	29
536	7011	50	1	0	0	0	1	1	0	0	0	26.28	1	0	0	0	0	0	0	0	0		0	0	1	0	0	0	0	0	msEE	0	44
537	7013	63	1	0	1	1	0	0	1	0	0	24.93	1	1	0	1	0	0	0	0	1		0	0	1	0	0	0	0	0	msEE	0	44
538	7027	53	1	0	0	1	1	1	1	0	0	31.48	2	0	0	0	0	0	0	1	1		0	1	1	0	0	0	0	0	msEE	0	54
539	7088	64	1	0	1	0	1	0	0	0	0	29.77	2	1	0	1	0	0	0	1	1		0	0	1	0	0	0	0	0	msEE	0	41
540	7163	55	1	0	0	1	1	1	0	0	0	21.31	1	0	0	1	0	0	0	0	0		0	0	1	0	0	0	0	0	msEE	0	41
541	7174	45	2	1	0	1	1	0	1	0	0	21.32	1	0	0	0	0	0	0	0	0		0	0	1	0	0	0	0	0	msEE	0	40
542	7182	44	1	1	0	0	1	0	0	0	0	26.91	2	2	0	0	0	0	0	0	0		0	0	1	0	0	0	0	0	msEE	0	46
543	7191	37	1	0	0	0	1	0	0	0	0	22.62	1	0	0	0	0	0	0	0	0		0	0	1	0	0	0	0	0	msEE	0	23
544	7197	37	1	1	0	0	1	1	0	0	0	33.3	1	0	0	0	0	0	0	0	0		0	0	1	0	0	0	0	0	msEE	0	48
545	7213	59	2	0	0	0	0	0	0	0	0	21.18	1	1	0	0	0	0	0	0	0		0	0	1	0	0	0	0	0	msEE	0	30
546	7236	44	1	0	1	0	0	0	0	0	0	25.02	1	0	0	0	0	0	0	0	0		0	0	1	0	0	0	0	0	msEE	0	32
547	7241	53	1	0	1	0	1	1	0	0	0	25.56	2	0	0	0	0	0	0	1	1		0	0	1	0	0	0	0	0	msEE	0	28
548	7247	57	2	0	0	0	1	0	0	0	0	24.64	1	1	0	0	0	0	0	0	1		0	1	1	0	0	0	0	0	msEE	0	27
549	7260	36	1	0	0	1	1	1	0	0	0	21.88	1	0	0	0	0	0	0	0	0		0	0	1	0	0	0	0	0	msEE	0	32
550	7323	70	1	0	0	0	1	0	0	0	0	24.09	1	0	0	1	0	0	0	1	1		0	1	1	0	0	0	0	0	msEE	0	37
551	7348	45	1	0	1	1	1	0	1	0	0	22.72	1	0	0	0	0	1	0	0	0		0	0	1	0	0	0	0	0	msEE	0	47
552	7349	51	1	0	0	0	1	1	1	0	0	21.55	1	0	0	0	0	0	0	0	0		0	0	1	0	0	0	0	0	msEE	0	36
553	7376	41	1	1	1	0	1	0	0	0	0	21.74	1	1	0	0	0	0	0	0	0		0	0	1	0	0	0	0	0	msEE	0	33
554	7415	42	1	0	1	1	0	0	1	0	0	21.77	1	0	0	0	0	0	0	0	0		0	0	1	0	0	0	0	0	msEE	0	47
555	7463	46	1	0	1	0	1	0	0	0	0	26.78	1	0	0	0	0	0	0	0	0		0	0	1	0	0	0	0	0	msEE	0	24
556	7488	38	1	0	0	0	1	0	0	0	0	20.65	1	0	0	0	0	0	0	0	0		0	0	1	0	0	0	0	0	msEE	0	46
557	7506	58	1	1	1	0	1	0	0	0	0	30.84	1	1	0	1	0	0	0	0	0		0	0	1	0	0	0	0	0	msEE	0	39
558	7513	45	1	0	0	1	1	0	0	0	0	29.03	1	0	0	0	0	0	0	0	0		0	0	1	0	0	0	0	0	msEE	0	40
559	7570	46	1	0	0	1	1	1	1	0	0	25.22	1	2	0	0	0	0	0	0	0		0	0	1	0	0	0	0	0	msEE	0	43
560	7571	45	1	0	0	0	1	0	0	0	0	22.39	1	0	0	0	0	0	0	0	0		0	0	1	0	0	0	0	0	msEE	0	42
561	7867	38	2	1	1	1	1	1	1	0	0	25.56	1	0	0	0	0	0	0	0	0		0	0	1	0	0	0	0	0	msEE	0	53
562	7882	54	1	0	0	0	1	0	0	0	0	24.96	1	1	0	0	0	0	0	0	0		0	0	1	0	0	0	0	0	msEE	0	41
563	7889	60	1	1	1	0	1	1	0	0	0	20.8	2	1	0	1	0	0	0	0	0		0	0	1	0	1	1	0	0	msEE	0	40
564	7892	41	2	0	1	1	1	1	1	0	0	22.23	2	1	1	0	0	0	0	0	0		0	0	1	0	0	0	0	0	msEE	0	62
565	7923	54	1	0	0	0	0	0	0	0	0	24.86	2	1	0	0	0	0	0	0	0		0	0	1	0	0	0	0	0	msEE	0	39
566	7952	43	2	0	1	1	1	1	0	0	0	20.28	1	0	0	0	0	0	0	0	0		0	0	1	0	0	0	0	0	msEE	0	38
567	7953	53	1	0	0	1	1	0	0	0	0	26.81	1	1	1	0	0	0	0	0	0		0	0	1	0	0	0	0	0	msEE	0	56
568	7983	49	1	0	0	0	1	0	0	0	0	22.17	1	1	0	0	0	0	0	0	0		0	0	1	0	0	0	0	0	msEE	0	31
569	7998	39	1	0	0	0	1	1	0	0	0	24.76	1	1	0	0	0	0	0	0	0		0	0	1	0	0	0	0	0	msEE	0	53
570	8005	38	1	1	0	1	1	0	0	0	0	22.04	1	0	0	1	0	0	0	0	0		0	0	1	0	0	0	0	0	msEE	0	35
571	8012	53	1	0	1	0	0	0	0	0	0	25.39	1	0	0	1	0	0	0	0	0		0	0	1	0	0	0	0	0	msEE	0	45
572	8029	39	2	0	0	0	0	1	1	0	0	21.03	1	0	0	0	0	0	0	0	0		0	0	1	0	0	0	0	0	msEE	0	46
573	8094	53	1	0	0	1	1	0	0	0	0	27.58	1	2	0	0	0	0	0	0	1		0	1	1	0	0	0	0	0	msEE	0	41
574	8097	49	1	0	1	1	1	1	1	1	0	25.83	1	0	0	0	0	0	0	1	0		0	0	1	0	0	0	0	0	msEE	0	76
575	8432	45	1	1	1	1	1	1	0	0	0	30.37	2	1	0	0	0	0	0	0	0		0	0	1	0	0	0	0	0	msEE	0	42
576	8438	46	1	1	0	0	1	0	0	0	0	22.15	1	2	0	0	0	0	0	0	0		0	0	1	0	0	0	0	0	msEE	0	38
577	8444	46	1	0	1	1	1	1	0	0	0	24.62	1	0	0	0	0	0	0	0	0		0	0	1	0	0	0	0	0	msEE	0	42
578	8445	54	1	0	0	0	1	1	1	1	0	25.88	1	0	0	0	0	0	0	0	1		0	0	1	0	0	0	0	0	msEE	0	55
579	8449	57	1	0	0	0	1	0	0	0	0	24.65	3	2	1	0	0	0	0	0	0		0	0	1	0	1	1	0	0	msEE	0	32
580	8472	45	1	0	0	1	1	1	1	1	0	29.05	1	0	0	0	0	0	0	0	0		0	0	1	0	0	0	0	0	msEE	0	49
581	8483	58	1	1	0	0	1	0	0	0	0	21.89	1	0	0	0	0	0	0	0	1		0	0	1	0	0	0	0	0	msEE	0	30
582	8494	55	1	0	0	0	1	0	0	0	0	27.22	1	0	0	1	0	0	0	0	0		1	1	1	0	0	0	0	0	msEE	0	61
583	8505	61	1	0	0	0	1	0	0	0	0	24.77	1	0	0	0	0	0	0	0	0		0	0	1	0	0	0	0	0	msEE	0	30
584	8533	55	1	1	1	0	0	0	1	0	0	22.34	1	1	0	1	0	0	0	0	0		0	0	1	0	0	0	0	0	msEE	0	44
585	8536	49	2	0	0	1	1	0	0	0	0	27.47	1	0	0	0	0	0	0	0	0		0	0	1	0	0	0	0	0	msEE	0	39
586	8540	64	1	0	0	0	0	0	1	0	0	22.95	1	1	0	0	0	0	0	1	0		0	0	1	0	0	0	0	0	msEE	0	47
587	8551	51	1	1	0	0	1	0	0	0	0	21.94	2	1	1	0	0	0	0	0	0		0	0	1	0	0	0	0	0	msEE	0	53
588	8600	57	1	0	0	0	0	0	0	0	0	26.81	1	0	0	0	0	0	0	1	0		0	0	1	0	0	0	0	0	msEE	0	35
589	8639	53	2	0	0	1	1	1	0	0	0	26.5	1	0	0	0	0	0	0	0	0		0	0	1	0	0	0	0	0	msEE	0	44
590	8658	42	1	0	0	0	1	0	0	0	0	24.8	1	0	0	0	0	0	0	0	0		0	1	1	0	0	0	0	0	msEE	0	53
591	8673	44	1	0	0	0	0	0	0	0	0	20.62	1	0	0	0	0	0	0	0	0		0	0	1	0	0	0	0	0	msEE	0	50
592	8678	46	1	0	0	1	1	0	1	0	0	25.91	2	1	0	0	0	0	0	0	0		0	1	1	0	0	0	0	0	msEE	0	48
593	8696	52	1	1	0	1	1	1	1	0	0	23.53	1	2	1	0	0	0	0	0	0		0	0	1	0	0	0	0	0	msEE	0	42
594	8706	48	1	0	1	0	1	1	1	0	0	31.33	2	0	0	0	0	0	0	0	0		0	0	1	0	0	0	0	0	msEE	0	51
595	8709	56	1	0	1	1	1	0	1	0	0	30.32	1	1	0	0	0	0	0	0	0		0	0	1	0	0	0	0	0	msEE	0	57
596	8798	49	1	1	0	1	1	1	1	1	0	19.43	1	1	0	0	0	0	0	0	0		0	0	1	0	0	0	0	0	msEE	0	44
597	8851	38	2	0	0	0	0	0	0	0	0	24.13	2	0	0	0	0	0	0	0	0		0	0	1	0	0	0	0	0	msEE	0	38
598	8862	60	1	0	1	0	0	0	0	0	0	22.15	1	0	1	0	0	0	0	1	1		0	0	1	0	0	0	0	0	msEE	0	49
599	8870	51	1	1	0	0	1	0	0	0	0	28.06	1	0	0	0	0	0	0	0	0		0	0	1	0	0	0	0	0	msEE	0	32
600	8887	33	1	1	0	0	1	1	0	0	0	27.15	1	0	0	0	0	0	0	0	0		0	0	1	0	0	0	0	0	msEE	0	49
601	8903	73	1	0	1	0	0	0	1	0	0	26.22	2	1	0	1	0	0	0	0	1		0	1	1	0	0	0	0	0	msEE	0	40
602	8941	66	2	0	0	1	1	0	0	0	0	21.99	1	0	0	0	0	0	0	0	0		0	0	1	0	0	0	0	0	msEE	0	37
603	8946	34	1	1	1	0	1	0	0	0	0	28.4	2	0	0	0	0	0	0	0	0		0	0	1	0	0	0	0	0	msEE	0	33
604	8947	38	1	1	0	0	0	0	0	0	0	22.98	1	1	0	0	0	0	0	0	0		0	0	1	0	0	0	0	0	msEE	0	27
605	8966	48	1	0	1	0	1	0	0	0	0	25.21	1	0	0	0	0	0	0	0	0		0	0	1	0	0	0	0	0	msEE	0	30
606	9012	61	1	0	1	0	0	0	1	1	0	24.21	2	0	0	1	0	0	0	0	0		0	1	1	0	0	0	0	0	msEE	0	50
607	9056	57	1	0	1	0	1	0	1	0	0	30.84	1	0	1	0	0	0	0	1	1		0	0	1	0	0	0	0	0	msEE	0	32
608	9065	56	1	1	1	1	1	0	0	0	0	22.99	1	1	0	1	0	0	0	0	0		0	0	1	0	0	0	0	0	msEE	0	32
609	9085	51	2	0	0	0	1	0	0	0	0	26.5	1	1	0	1	1	1	0	0	0		0	0	1	0	0	0	0	0	msEE	0	28
610	9092	52	1	0	1	1	1	1	0	0	0	25.4	1	0	0	0	0	0	0	1	1		0	0	1	0	0	0	0	0	msEE	0	33
611	9099	60	1	0	0	0	1	0	0	0	0	22.49	2	1	1	1	0	0	0	0	0		0	0	1	0	0	0	0	0	msEE	0	39
612	9111	57	2	0	0	1	1	0	1	0	0	24.8	2	0	0	0	0	0	0	0	0		0	0	1	0	0	0	0	0	msEE	0	45
613	9144	49	1	0	0	1	1	0	1	0	0	19.14	2	0	0	0	0	0	0	0	0		0	0	1	0	0	0	0	0	msEE	0	34
614	9171	37	1	1	1	0	0	1	0	0	0	26.34	1	1	0	0	0	0	0	0	0		0	0	1	0	0	0	0	0	msEE	0	33
615	9182	46	2	0	0	1	1	0	1	0	0	25.2	1	0	0	0	0	0	0	0	0		0	0	1	0	0	0	0	0	msEE	0	60
616	9253	51	1	0	1	0	1	1	0	0	0	23.76	1	2	0	0	0	0	0	1	0		0	1	1	0	0	0	0	0	msEE	0	42
617	9256	57	1	0	1	0	1	0	0	0	0	30.01	1	1	0	0	0	0	0	0	0		0	0	1	0	0	0	0	0	msEE	0	31
618	9373	50	1	0	1	1	1	0	0	0	0	25.77	1	2	0	0	0	0	0	0	0		0	0	1	0	0	0	0	0	msEE	0	35
619	9420	35	1	0	1	0	1	0	0	1	0	24.33	2	2	1	0	0	0	0	0	0		0	0	1	0	0	0	0	0	msEE	0	35
620	9429	38	1	1	1	1	0	1	1	0	0	24.17	1	0	0	0	0	0	0	0	0		0	0	1	0	0	0	0	0	msEE	0	56
621	9441	59	1	1	1	0	0	0	0	0	0	22.01	1	1	0	1	0	0	0	0	0		0	0	1	0	0	0	0	0	msEE	0	38
622	9472	48	1	0	0	0	0	0	1	0	0	29.1	1	1	0	0	0	0	0	0	0		0	0	1	0	0	0	0	0	msEE	0	51
623	9478	52	1	0	0	0	1	0	0	0	0	33.05	3	0	0	0	0	0	0	0	0		0	0	1	0	0	0	0	0	msEE	0	39
624	10323	47	1	0	0	0	0	1	0	0	0	22.58	2	0	0	0	0	0	0	0	0		0	0	1	0	0	0	0	0	msEE	0	36
625	10353	55	2	0	0	1	1	0	0	0	0	29.56	2	1	1	0	0	0	0	0	0		0	0	1	0	0	0	0	0	msEE	0	50
626	10375	43	1	0	0	0	1	0	1	0	0	24.39	2	0	0	0	0	0	0	0	0		0	0	1	0	0	0	0	0	msEE	0	42
627	10384	51	1	0	1	0	1	0	0	0	0	27.55	2	0	0	0	0	0	0	1	1		0	1	1	0	0	0	0	0	msEE	0	43
628	10396	44	1	0	1	1	1	0	1	0	0	24.21	1	0	0	0	0	0	0	0	0		0	0	1	0	1	0	1	0	msEE	0	56
629	10405	37	1	0	0	0	1	0	0	0	0	26.3	2	1	0	1	0	0	0	0	0		0	0	1	0	0	0	0	0	msEE	0	31
630	10424	42	1	0	0	0	1	0	1	0	0	26.49	2	0	0	0	0	0	0	0	0		0	0	1	0	0	0	0	0	msEE	0	43
631	10434	60	1	0	1	0	1	0	0	0	0	21.56	1	1	0	0	1	1	0	0	0		0	0	1	0	0	0	0	0	msEE	0	40
632	10436	53	1	0	1	1	1	0	1	0	0	29.05	1	0	0	1	0	0	0	0	0		0	0	1	0	0	0	0	0	msEE	0	44
633	10444	56	2	1	0	0	1	1	0	0	0	21.79	3	1	0	0	0	0	0	0	0		0	0	1	0	0	0	0	0	msEE	0	23
634	10468	52	1	0	1	0	1	1	0	0	0	29.75	1	0	0	1	0	0	0	1	1		0	0	1	0	0	0	0	0	msEE	0	55
635	10626	41	1	0	0	0	1	0	1	1	0	26.31	1	0	0	0	0	0	0	0	0		0	0	1	0	0	0	0	0	msEE	0	60
636	10630	57	2	0	0	0	0	0	1	0	0	20.66	1	0	0	0	0	0	0	0	0		0	0	1	0	0	0	0	0	msEE	0	47
637	10633	51	1	0	0	0	0	0	1	0	0	24.37	1	0	0	1	0	0	0	0	0		0	0	1	0	0	0	0	0	msEE	0	42
638	10639	45	1	0	0	1	0	0	0	0	0	24.98	1	1	0	0	0	0	0	0	0		0	0	1	0	0	0	0	0	msEE	0	42
639	10650	49	1	0	0	1	0	0	1	0	0	22.91	1	1	0	0	0	0	0	0	0		0	0	1	0	0	0	0	0	msEE	0	56
640	10657	48	1	1	1	1	1	1	0	0	0	27.04	1	1	0	0	0	0	0	0	0		0	0	1	0	0	0	0	0	msEE	0	49
641	10660	50	2	0	0	1	1	0	0	0	0	22.06	1	1	0	0	0	0	0	0	0		0	0	1	0	0	0	0	0	msEE	0	36
642	10661	55	1	0	0	1	1	1	1	0	0	24.81	1	1	0	1	0	0	0	0	0		0	0	1	0	0	0	0	0	msEE	0	51
643	10667	46	1	0	1	0	1	0	0	0	0	21.91	1	0	0	0	0	0	0	0	0		0	0	1	0	0	0	0	0	msEE	0	35
644	10695	44	1	0	1	0	1	0	0	0	0	32.74	2	0	0	0	0	0	0	0	0		0	0	1	0	0	0	0	0	msEE	0	43
645	10697	52	1	0	1	1	1	1	1	0	0	33.75	1	0	0	0	0	0	0	0	0		0	0	1	0	0	0	0	0	msEE	0	50
646	10721	46	1	0	1	0	1	1	0	0	0	24.9	2	2	0	1	0	0	0	0	0		0	0	1	0	0	0	0	0	msEE	0	33
647	14259	42	1	1	1	0	0	0	0	0	0	24.52	1	1	0	0	0	0	0	0	0		0	0	1	0	0	0	0	0	msEE	0	25
648	14265	59	1	0	1	0	1	0	0	0	0	29.06	1	1	0	0	0	0	0	0	1		0	1	1	0	0	0	0	0	msEE	0	36
649	14979	42	1	0	0	1	1	0	1	0	0	23.77	1	0	0	0	0	0	0	0	0		0	0	1	0	0	0	0	0	msEE	0	45
650	1920	63	1	1	1	0	1	0	0	0	0	26.84	1	1	0	1	0	0	0	0	0		0	0	1	0	0	0	0	0	msEE	0	46
651	2385	61	1	0	1	0	1	0	0	0	1	32.17	1	0	0	1	0	0	0	0	1		0	0	1	0	0	0	0	0	msEE	0	44
652	3861	56	1	0	0	0	1	0	0	0	0	20.55	1	1	0	0	0	0	0	0	0		0	0	1	0	0	0	0	0	msEE	0	30
653	9035	61	1	1	1	1	1	0	0	0	0	21.63	1	1	0	0	0	0	0	0	1		0	0	1	0	0	0	0	0	msEE	0	41
654	925	47	1	1	0	1	1	1	0	0	0	24.55	1	1	0	0	0	0	0	0	0		1	1	1	0	0	0	0	0	msEE	0	38
655	3800	54	1	0	1	0	1	0	1	0	0	21.89	1	1	0	0	0	0	0	0	0		0	0	1	0	0	0	0	0	msEE	0	64
656	8795	39	1	0	0	0	1	0	0	0	0	21.95	1	2	1	0	0	0	0	0	0		0	0	1	0	0	0	0	0	msEE	0	46
657	4106	44	2	1	0	1	1	0	1	0	0	18.62	1	0	0	1	0	0	0	0	0		0	0	1	0	0	0	0	0	msEE	0	49
658	8515	74	1	0	0	0	0	0	0	0	0	22.77	1	0	0	0	0	0	0	0	0		0	0	1	0	0	0	0	0	msEE	0	30
659	22	61	1	0	0	0	1	0	0	0	0	29.53	3	0	0	1	1	1	0	1	1		0	0	1	0	0	0	0	0	aEE	0	27
660	31	61	1	1	1	0	1	0	0	0	0	25.3	2	1	0	1	0	0	0	0	0		1	0	1	0	0	0	0	0	aEE	0	28
661	37	69	1	0	0	1	0	0	0	0	0	23.02	1	0	0	0	0	0	0	0	0		0	0	1	0	0	0	0	0	aEE	0	35
662	44	60	2	0	0	0	0	0	1	0	0	21.97	1	1	0	0	0	0	0	0	0		0	0	1	0	0	0	0	0	aEE	0	27
663	46	74	1	0	0	0	0	0	0	0	0	19.63	1	0	0	0	0	0	0	0	0		0	0	1	0	0	0	0	0	aEE	0	31
664	51	56	1	1	1	0	1	0	0	0	0	18.81	1	0	0	0	0	0	0	0	0		0	0	1	0	0	0	0	0	aEE	0	42
665	54	63	2	0	0	0	1	0	0	0	0	24.29	1	1	0	0	1	0	0	0	0		0	0	1	0	0	0	0	0	aEE	0	38
666	55	38	1	1	1	0	0	0	0	0	0	22.6	1	1	0	1	0	0	0	0	0		0	0	1	0	0	0	0	0	aEE	0	37
667	59	50	1	0	1	1	1	0	1	0	0	21.75	1	0	0	1	0	0	0	0	0		0	0	1	0	0	0	0	0	aEE	0	58
668	75	52	1	0	0	0	0	0	0	0	0	24.2	1	0	0	0	0	0	0	0	0		0	1	1	0	0	0	0	0	aEE	0	42
669	105	61	1	0	1	0	0	0	0	0	0	27.04	1	1	0	0	0	0	0	0	0		0	0	1	0	0	0	0	0	aEE	0	39
670	112	47	2	0	0	0	1	0	1	0	0	19.4	1	0	0	0	0	0	0	0	0		0	0	1	0	0	0	0	0	aEE	0	35
671	115	38	1	0	0	0	1	0	0	0	0	19.86	1	0	0	0	0	0	0	0	0		0	0	1	0	0	0	0	0	aEE	0	41
672	124	59	1	0	1	1	0	0	0	0	0	22.94	1	1	0	0	0	0	0	0	0		0	0	1	0	0	0	0	0	aEE	0	35
673	153	58	1	0	1	0	0	0	0	1	0	21.6	1	1	0	0	0	0	0	0	0		0	0	1	0	0	0	0	0	aEE	0	39
674	181	52	1	0	0	1	1	1	0	0	0	25.58	1	0	0	0	0	0	0	0	0		0	0	1	0	0	0	0	0	aEE	0	34
675	190	62	1	0	1	0	0	0	0	0	0	21.31	2	0	0	0	0	0	0	0	0		0	0	1	0	0	0	0	0	aEE	0	27
676	196	66	1	0	1	0	0	0	0	1	0	19.35	2	1	0	1	0	0	0	1	0		0	0	1	0	0	0	0	0	aEE	0	47
677	207	53	1	0	1	0	0	0	0	0	0	24.57	1	0	0	1	0	0	0	0	0		0	0	1	0	0	0	0	0	aEE	0	33
678	210	63	1	0	0	0	1	1	0	0	0	23.81	1	0	0	0	0	0	0	0	0		0	0	1	0	0	0	0	0	aEE	0	28
679	246	57	1	1	0	0	1	1	0	0	0	25.53	2	0	0	0	0	0	1	1	0		0	0	1	0	0	0	0	0	aEE	0	39
680	256	45	1	0	0	1	0	0	0	0	0	24.22	1	0	0	0	1	1	0	0	0		0	0	1	0	0	0	0	0	aEE	0	46
681	273	66	1	0	0	0	1	0	0	0	0	20.46	2	0	0	0	0	0	0	0	0		0	0	1	0	0	0	0	0	aEE	0	30
682	283	59	2	1	0	0	1	0	1	0	0	30.73	1	0	0	0	0	0	0	0	0		0	0	1	0	0	0	0	0	aEE	0	53
683	304	44	1	1	0	1	1	0	1	0	0	28.69	1	2	0	1	0	0	0	0	0		0	0	1	0	0	0	0	0	aEE	0	52
684	333	48	1	0	0	0	0	0	0	0	0	23.28	1	0	0	0	0	0	0	0	0		0	0	1	0	0	0	0	0	aEE	0	26
685	366	42	2	0	0	0	1	0	0	0	0	18.13	1	0	0	0	0	0	0	0	0		0	0	1	0	0	0	0	0	aEE	0	34
686	379	52	1	0	1	0	1	0	0	0	0	27.92	1	1	0	0	0	0	0	0	0		0	0	1	0	0	0	0	0	aEE	0	26
687	383	49	1	1	1	1	1	1	0	0	0	22.25	2	0	0	0	1	0	0	0	0		0	0	1	0	0	0	0	0	aEE	0	52
688	406	58	1	0	0	0	0	1	0	0	0	22.33	1	1	0	0	0	0	0	0	0		0	0	1	0	0	0	0	0	aEE	0	35
689	409	54	1	0	0	0	0	1	0	0	0	23.85	2	1	0	0	0	0	0	0	0		0	0	1	0	0	0	0	0	aEE	0	32
690	433	41	1	0	1	0	1	0	0	0	0	24.49	1	0	0	0	0	0	0	0	0		0	0	1	0	0	0	0	0	aEE	0	33
691	434	43	1	0	0	1	1	0	1	0	1	30.07	2	0	0	0	0	0	0	0	0		0	0	1	0	0	0	0	0	aEE	0	59
692	451	48	1	0	0	1	0	0	0	0	0	20.65	1	1	0	0	0	0	0	0	0		0	0	1	0	0	0	0	0	aEE	0	43
693	479	48	1	0	1	0	1	0	1	0	0	22.35	1	1	0	0	0	0	0	0	0		0	0	1	0	0	0	0	0	aEE	0	59
694	498	54	1	0	0	0	1	0	1	0	0	27.04	2	2	0	1	0	0	0	0	0		0	0	1	0	0	0	0	0	aEE	0	44
695	506	66	1	0	0	0	0	0	0	0	0	23.18	1	2	0	1	0	0	0	0	0		0	0	1	0	0	0	0	0	aEE	0	32
696	522	40	1	0	0	0	0	1	0	0	0	19.35	1	1	0	0	0	0	0	0	0		0	0	1	0	0	0	0	0	aEE	0	39
697	530	51	2	0	0	0	1	0	0	0	0	17.27	1	1	0	0	0	0	0	0	0		0	0	1	0	0	0	0	0	aEE	0	61
698	544	62	1	0	1	0	0	0	0	0	0	25.12	1	0	0	0	0	0	0	1	0		0	0	1	0	0	0	0	0	aEE	0	39
699	550	51	1	0	1	1	0	0	0	0	0	30.3	1	1	0	0	0	0	0	0	0		0	0	1	0	0	0	0	0	aEE	0	33
700	591	53	2	1	0	0	1	0	1	0	0	23.76	1	0	0	0	0	0	0	0	0		0	1	1	0	0	0	0	0	aEE	0	62
701	603	71	2	0	0	0	0	0	0	0	0	29.39	1	0	0	0	0	0	0	1	1		1	1	1	0	0	0	0	0	aEE	0	40
702	604	69	1	0	1	0	0	0	0	0	0	24.32	1	0	0	1	0	0	0	1	0		0	1	1	0	0	0	0	0	aEE	0	27
703	608	61	1	0	1	0	0	0	0	0	0	20.91	1	0	0	0	0	0	0	1	0		0	0	1	0	0	0	0	0	aEE	0	42
704	624	51	1	0	1	0	1	0	0	0	0	28.28	1	0	0	1	0	0	0	0	0		0	0	1	0	0	0	0	0	aEE	0	27
705	637	58	1	0	0	0	1	0	0	0	0	24.06	1	1	0	0	0	0	0	1	1		0	0	1	0	1	0	1	0	aEE	0	44
706	650	55	2	0	0	1	0	0	0	0	0	17.54	1	1	0	0	0	0	0	0	0		0	1	1	0	0	0	0	0	aEE	0	32
707	657	50	1	0	0	0	0	0	0	0	0	23.37	1	0	0	0	0	0	0	0	0		0	0	1	0	0	0	0	0	aEE	0	28
708	716	54	1	0	0	1	1	1	1	0	0	25.32	1	0	0	0	0	0	0	0	1		0	1	1	0	0	0	0	0	aEE	0	66
709	735	55	1	0	0	0	0	0	0	0	0	22.04	1	0	0	1	0	0	0	0	0		0	0	1	0	0	0	0	0	aEE	0	39
710	744	51	1	0	1	1	1	0	1	1	0	21.62	2	0	0	0	0	0	0	0	0		0	0	1	0	0	0	0	0	aEE	0	52
711	817	65	1	0	0	0	0	0	0	0	0	24.14	2	1	1	0	0	0	0	0	0		0	0	1	0	0	0	0	0	aEE	0	42
712	845	52	1	0	0	0	1	0	0	0	0	24.52	1	0	0	0	0	0	0	1	0		0	0	1	0	0	0	0	0	aEE	0	48
713	846	63	2	0	0	1	1	0	0	1	0	27.11	1	1	0	0	0	0	0	0	0		0	0	1	0	0	0	0	0	aEE	0	48
714	850	31	1	0	0	1	0	0	0	0	0	26.52	1	1	0	0	0	0	0	0	0		0	0	1	0	0	0	0	0	aEE	0	27
715	859	52	1	0	1	0	1	0	0	0	0	25.31	1	1	0	0	0	0	0	1	0		0	0	1	0	0	0	0	0	aEE	0	36
716	863	38	2	0	0	0	0	0	0	0	0	20.46	1	0	0	0	0	0	0	0	0		0	0	1	0	0	0	0	0	aEE	0	30
717	875	43	1	1	1	0	0	0	1	0	0	23.83	1	0	0	0	0	0	0	0	0		0	0	1	0	0	0	0	0	aEE	0	42
718	897	33	1	0	0	0	1	1	1	0	0	30.67	1	0	0	0	0	0	0	0	0		0	0	1	0	0	0	0	0	aEE	0	44
719	910	35	2	0	0	0	0	1	0	0	0	35.66	1	1	0	0	0	0	0	0	0		0	0	1	0	0	0	0	0	aEE	0	55
720	922	41	2	0	0	0	1	0	0	0	0	18.43	1	0	0	0	0	0	0	0	0		0	0	1	0	0	0	0	0	aEE	0	33
721	976	61	1	0	0	0	1	0	0	0	0	26.73	1	0	0	1	0	0	0	0	0		0	0	1	0	0	0	0	0	aEE	0	42
722	993	43	1	0	0	0	0	0	0	0	0	21.25	1	1	0	0	0	0	0	0	0		0	0	1	0	0	0	0	0	aEE	0	50
723	994	51	1	1	1	0	1	0	0	0	0	25.54	1	0	0	0	0	0	0	0	0		0	0	1	0	0	0	0	0	aEE	0	33
724	995	43	1	0	1	0	0	1	0	0	0	23.53	1	1	0	0	0	0	0	0	0		0	0	1	0	0	0	0	0	aEE	0	34
725	1033	44	1	0	1	1	1	0	1	0	0	26.32	1	1	1	0	0	0	0	0	0		0	0	1	0	0	0	0	0	aEE	0	36
726	1035	58	1	1	1	1	0	0	0	0	0	19.53	1	0	0	0	0	0	0	0	0		0	0	1	0	1	1	0	0	aEE	0	59
727	1042	58	1	0	0	0	1	0	0	0	0	23.44	1	0	0	0	0	0	0	0	0		0	0	1	0	0	0	0	0	aEE	0	46
728	1064	48	2	0	0	1	1	0	0	0	0	17.75	3	0	0	1	0	0	0	0	0		0	0	1	0	0	0	0	0	aEE	0	38
729	1121	46	1	0	0	0	0	0	0	0	0	24.36	1	1	0	0	0	0	0	0	0		0	0	1	0	0	0	0	0	aEE	0	33
730	1126	55	1	0	0	1	0	1	0	0	0	19.69	1	1	0	1	0	0	0	0	0		0	0	1	0	0	0	0	0	aEE	0	38
731	1146	48	1	0	1	0	1	0	0	0	0	21.86	2	1	0	0	0	0	0	0	0		0	0	1	0	0	0	0	0	aEE	0	32
732	1151	36	2	0	0	1	1	1	1	0	0	24.98	1	1	0	0	0	0	0	0	0		0	0	1	0	0	0	0	0	aEE	0	57
733	1174	62	1	0	1	0	0	1	0	0	0	27.04	2	0	0	1	0	0	0	1	1		0	0	1	0	0	0	0	0	aEE	0	43
734	1215	61	1	0	1	1	0	1	0	0	0	19.68	1	1	0	0	0	0	0	0	0		0	0	1	0	0	0	0	0	aEE	0	37
735	1217	56	1	1	1	0	1	0	0	0	0	21.9	1	1	0	1	0	0	0	0	0		0	0	1	0	0	0	0	0	aEE	0	44
736	1229	41	1	1	1	0	1	1	0	0	0	23.78	1	0	0	0	0	0	0	0	0		0	0	1	0	0	0	0	0	aEE	0	44
737	1231	44	1	1	1	0	0	0	0	0	0	21.45	1	0	0	0	0	0	0	0	0		0	0	1	0	0	0	0	0	aEE	0	45
738	1238	54	1	0	0	0	0	0	0	0	0	25.69	1	0	0	0	0	0	0	0	0		0	0	1	0	0	0	0	0	aEE	0	30
739	1274	44	2	0	0	1	1	1	1	0	0	26.56	1	0	0	0	0	0	0	0	0		0	0	1	0	0	0	0	0	aEE	0	53
740	1292	61	1	0	0	1	1	0	0	0	0	20.37	1	0	0	0	0	0	0	0	0		0	0	1	0	0	0	0	0	aEE	0	43
741	1301	48	1	0	0	0	0	0	0	0	0	20.52	2	1	0	0	0	0	0	0	0		0	0	1	0	0	0	0	0	aEE	0	40
742	1305	44	1	1	1	0	1	1	1	1	0	23.32	1	1	0	1	0	0	0	0	0		0	0	1	0	0	0	0	0	aEE	0	62
743	1342	64	1	0	0	0	1	0	0	0	0	26.37	1	0	0	0	0	0	0	0	0		0	0	1	0	0	0	0	0	aEE	0	40
744	1348	42	1	0	0	0	1	0	0	0	0	46.85	2	0	0	0	0	0	0	0	0		0	0	1	0	0	0	0	0	aEE	0	28
745	1375	46	1	0	0	0	0	0	1	0	0	19.72	1	1	0	0	0	0	0	0	0		0	0	1	0	0	0	0	0	aEE	0	53
746	1424	44	1	0	0	1	0	0	0	0	0	24.07	1	2	1	1	0	0	0	0	0		0	0	1	0	0	0	0	0	aEE	0	41
747	1425	42	1	0	1	0	1	0	0	0	0	30.39	1	1	0	0	0	0	0	0	0		0	0	1	0	0	0	0	0	aEE	0	40
748	1469	52	1	0	0	0	1	0	0	0	0	26.51	1	0	0	1	0	0	0	0	0		0	0	1	0	0	0	0	0	aEE	0	40
749	1496	71	1	0	0	0	0	0	0	0	0	24.5	1	0	0	0	0	0	0	0	0		0	0	1	0	0	0	0	0	aEE	0	29
750	1507	51	2	0	0	1	0	0	0	0	0	23.41	1	0	0	0	0	0	0	0	0		0	0	1	0	0	0	0	0	aEE	0	36
751	1509	41	1	0	1	0	0	0	0	0	0	21.75	1	1	0	1	0	0	0	0	0		0	0	1	0	0	0	0	0	aEE	0	29
752	1516	49	1	0	0	0	1	0	0	0	0	27.02	1	1	0	0	0	0	0	0	0		0	0	1	0	0	0	0	0	aEE	0	33
753	1541	67	1	0	1	0	1	0	0	0	0	24.76	2	0	0	1	0	0	0	1	0		0	1	1	0	0	0	0	0	aEE	0	43
754	1555	63	1	0	0	0	1	0	0	0	0	24.61	1	0	0	0	0	0	0	0	0		0	0	1	0	0	0	0	0	aEE	0	39
755	1576	66	1	0	0	1	0	0	0	0	0	24.65	1	0	0	0	0	0	0	1	0		1	1	1	0	1	1	0	0	aEE	0	32
756	1607	64	2	0	0	0	1	0	0	0	0	22.4	1	2	0	0	0	0	0	0	0		0	1	1	0	0	0	0	0	aEE	0	47
757	1631	47	1	0	0	0	0	0	0	0	0	25.07	1	0	0	1	0	0	0	0	0		0	0	1	0	0	0	0	0	aEE	0	38
758	1637	55	1	0	1	0	1	0	0	0	0	19.41	1	1	0	0	0	0	0	0	0		0	0	1	0	0	0	0	0	aEE	0	38
759	1641	56	2	0	0	1	1	0	0	0	0	23.36	1	0	0	0	0	0	0	0	0		0	0	1	0	0	0	0	0	aEE	0	33
760	1644	45	2	0	1	0	1	0	0	0	0	29.99	2	1	0	0	0	0	0	0	0		0	0	1	0	0	0	0	0	aEE	0	51
761	1659	55	1	0	1	0	1	0	0	0	0	26.75	1	1	0	0	0	0	0	0	0		0	0	1	0	0	0	0	0	aEE	0	37
762	1685	72	1	0	0	0	0	0	0	0	0	22.21	1	1	0	0	0	0	0	1	1		0	1	1	0	0	0	0	0	aEE	0	24
763	1699	38	1	0	0	0	1	0	0	0	0	25.96	1	1	0	0	0	0	0	0	0		0	0	1	0	0	0	0	0	aEE	0	21
764	1700	55	1	1	1	0	1	0	0	0	0	28.34	2	2	0	0	0	0	0	1	0		0	1	1	0	0	0	0	0	aEE	0	39
765	1723	69	2	0	0	1	0	0	0	0	0	26.04	1	0	0	0	0	0	0	1	1		0	0	1	0	0	0	0	0	aEE	0	49
766	1753	37	1	0	0	1	0	0	0	0	0	21.91	1	0	0	0	0	0	0	0	0		0	0	1	0	0	0	0	0	aEE	0	38
767	1759	45	1	0	0	0	1	1	1	0	0	21.83	1	1	0	0	0	0	0	0	0		0	0	1	0	0	0	0	0	aEE	0	32
768	1765	57	1	0	0	0	0	0	0	0	0	18.93	1	1	0	0	0	0	0	0	0		0	0	1	0	0	0	0	0	aEE	0	44
769	1790	59	1	1	0	0	1	0	0	0	0	27.43	2	0	0	0	0	0	0	1	0		0	0	1	0	0	0	0	0	aEE	0	45
770	1799	75	1	1	1	0	0	0	0	0	0	25.06	1	1	0	1	0	0	0	0	0		1	0	1	0	0	0	0	0	aEE	0	39
771	1800	73	2	0	0	0	1	0	0	0	0	33.33	1	1	0	0	0	0	0	0	0		0	0	1	0	0	0	0	0	aEE	0	40
772	1817	59	1	0	0	0	1	0	0	0	0	22.86	1	1	0	0	0	0	0	0	0		0	0	1	0	0	0	0	0	aEE	0	24
773	1881	66	1	1	1	0	1	0	0	0	0	23.16	1	1	0	0	0	0	0	0	1		0	0	1	0	1	1	0	0	aEE	0	25
774	1925	52	1	1	0	0	1	0	0	0	0	26.02	1	0	0	0	0	0	0	0	0		0	1	1	0	0	0	0	0	aEE	0	26
775	1928	46	2	0	0	1	0	1	1	1	0	21.43	1	1	0	0	1	0	0	0	0		0	0	1	0	0	0	0	0	aEE	0	44
776	1954	51	2	0	0	1	0	0	1	0	0	18.05	1	0	0	0	0	0	0	0	0		0	0	1	0	0	0	0	0	aEE	0	47
777	1962	46	1	0	1	0	0	1	1	0	0	21.37	1	1	0	0	0	0	0	0	1		0	0	1	0	0	0	0	0	aEE	0	57
778	1967	59	1	0	1	0	1	0	0	0	0	21.57	1	0	0	1	0	0	0	0	0		0	0	1	0	0	0	0	0	aEE	0	41
779	1982	60	1	0	1	0	0	0	0	0	0	21.28	2	0	0	1	0	0	0	0	0		0	0	1	0	0	0	0	0	aEE	0	35
780	1983	52	1	0	1	0	1	0	0	0	0	40.2	1	0	0	0	0	0	0	0	1		1	0	1	0	0	0	0	0	aEE	0	36
781	1992	41	1	0	0	0	0	1	0	0	0	24.68	1	1	0	1	0	0	0	0	0		0	0	1	0	0	0	0	0	aEE	0	47
782	2015	39	1	0	0	0	1	0	0	0	0	23.96	1	0	0	0	0	0	0	0	0		0	0	1	0	0	0	0	0	aEE	0	47
783	2037	52	1	1	0	0	1	0	0	0	0	24.22	1	1	0	1	0	0	0	0	0		0	0	1	0	0	0	0	0	aEE	0	42
784	2043	60	1	1	1	1	1	0	1	0	0	24.34	1	0	0	0	0	0	0	1	0		0	0	1	0	0	0	0	0	aEE	0	50
785	2063	52	1	0	0	0	0	0	0	0	0	23.13	1	0	0	0	0	0	0	0	0		0	0	1	0	0	0	0	0	aEE	0	35
786	2067	44	1	1	0	0	1	0	0	0	0	25.51	1	1	0	0	0	0	0	0	0		0	0	1	0	0	0	0	0	aEE	0	47
787	2106	66	1	0	1	0	0	0	0	0	0	22.02	1	1	0	0	0	0	0	0	0		0	0	1	0	0	0	0	0	aEE	0	52
788	2141	60	1	1	1	0	0	0	0	0	0	26.22	1	1	0	0	0	0	0	1	1		0	0	1	0	0	0	0	0	aEE	0	45
789	2149	60	1	0	0	0	1	0	0	0	0	34.01	1	1	0	0	0	0	0	1	0		1	0	1	0	0	0	0	0	aEE	0	35
790	2189	64	1	0	0	0	1	0	0	0	0	23.18	1	1	0	1	0	0	0	0	0		0	0	1	0	0	0	0	0	aEE	0	32
791	2218	49	1	0	0	0	1	0	1	0	0	24.56	1	2	0	0	0	0	0	0	0		0	1	1	0	0	0	0	0	aEE	0	45
792	2221	58	1	0	0	1	0	0	1	0	0	24.82	2	1	0	0	1	0	0	0	0		1	0	1	0	0	0	0	0	aEE	0	47
793	2225	52	1	0	0	0	1	0	1	0	0	23.76	1	1	0	0	0	0	0	0	0		0	0	1	0	0	0	0	0	aEE	0	57
794	2238	69	1	0	0	0	1	0	0	0	0	24.44	1	1	0	1	0	0	0	0	0		0	0	1	0	0	0	0	0	aEE	0	23
795	2241	59	1	1	0	0	1	0	0	0	0	21.43	1	0	0	1	0	0	0	0	0		0	0	1	0	0	0	0	0	aEE	0	39
796	2251	50	1	0	0	0	1	1	1	0	0	26.14	1	0	0	0	0	0	0	0	0		1	1	1	0	0	0	0	0	aEE	0	34
797	2269	51	1	0	1	0	1	0	1	1	0	22.52	1	0	0	0	0	0	0	0	0		0	0	1	0	0	0	0	0	aEE	0	53
798	2275	54	2	0	0	0	1	0	0	0	0	19.91	1	0	0	0	0	0	0	0	0		0	0	1	0	0	0	0	0	aEE	0	45
799	2278	54	1	1	0	0	1	0	0	0	0	29.76	1	1	0	0	0	0	0	0	0		0	1	1	0	0	0	0	0	aEE	0	33
800	2282	67	2	1	0	0	1	1	0	0	0	21.12	1	0	0	0	0	0	0	0	0		0	1	1	0	0	0	0	0	aEE	0	50
801	2297	56	1	0	0	0	0	0	0	0	0	25.7	1	1	0	0	0	0	0	0	0		0	0	1	0	0	0	0	0	aEE	0	41
802	2310	58	1	1	0	0	1	0	0	0	0	22.55	1	1	0	0	0	0	0	0	0		0	1	1	0	0	0	0	0	aEE	0	40
803	2315	54	1	0	1	1	1	0	1	0	1	25.76	1	2	0	1	0	0	0	0	0		1	0	1	0	0	0	0	0	aEE	0	55
804	2318	57	1	0	0	1	1	1	1	0	0	25.71	1	1	0	0	0	0	0	0	0		1	0	1	0	0	0	0	0	aEE	0	47
805	2351	56	1	1	1	1	1	0	1	0	0	24.57	1	1	0	0	0	0	0	0	0		0	0	1	0	0	0	0	0	aEE	0	46
806	2352	43	1	1	1	0	1	0	0	0	0	17.97	1	1	0	0	0	0	0	0	0		0	0	1	0	0	0	0	0	aEE	0	29
807	2359	57	1	0	1	1	1	0	0	0	0	27.11	1	0	0	0	0	0	0	1	0		0	0	1	0	0	0	0	0	aEE	0	23
808	2376	55	1	0	0	0	1	0	0	0	0	30.43	1	0	0	0	0	0	0	0	0		0	0	1	0	0	0	0	0	aEE	0	37
809	2381	51	1	1	1	0	1	0	0	0	0	20.69	1	0	0	0	0	0	0	0	0		0	0	1	0	0	0	0	0	aEE	0	22
810	2407	53	1	0	1	0	1	0	0	0	0	26.38	2	2	0	0	0	0	0	0	0		0	0	1	0	0	0	0	0	aEE	0	41
811	2431	63	1	1	0	0	0	0	0	0	0	23.21	3	2	1	0	0	0	0	1	1		1	1	1	0	0	0	0	0	aEE	0	36
812	2470	50	1	1	1	0	0	0	0	1	0	23.85	2	2	0	0	0	0	0	0	0		0	0	1	0	0	0	0	0	aEE	0	63
813	2477	62	1	0	1	0	0	0	0	0	0	25.93	1	0	0	0	0	0	0	1	0		0	0	1	0	0	0	0	0	aEE	0	33
814	2487	60	1	0	1	0	0	0	0	0	0	21.6	2	0	0	0	0	0	0	0	0		0	0	1	0	0	0	0	0	aEE	0	34
815	2490	65	1	0	1	0	0	0	0	0	0	19.48	1	1	0	1	0	0	0	0	0		0	0	1	0	0	0	0	0	aEE	0	33
816	2495	58	2	0	0	0	1	0	0	0	0	31.49	1	1	0	0	0	0	0	0	1		0	1	1	0	0	0	0	0	aEE	0	30
817	2510	54	1	1	1	0	0	0	1	0	0	24.74	1	0	0	0	0	0	0	0	0		0	0	1	0	0	0	0	0	aEE	0	40
818	2515	74	2	0	0	0	0	0	0	0	0	23.76	2	0	0	0	0	0	0	0	0		0	0	1	0	0	0	0	0	aEE	0	40
819	2519	65	1	0	0	0	0	0	1	0	0	25.46	2	2	1	0	0	0	1	0	1		0	1	1	0	0	0	0	0	aEE	0	49
820	2523	64	2	0	0	0	0	0	0	0	0	22.17	1	1	0	0	0	0	0	0	0		0	1	1	0	0	0	0	0	aEE	0	43
821	2528	57	1	0	1	0	0	0	0	0	0	24.6	2	0	0	0	0	0	0	0	0		0	0	1	0	0	0	0	0	aEE	0	23
822	2536	62	1	0	0	0	0	0	0	0	0	25.47	1	0	0	1	0	0	0	0	0		0	0	1	0	0	0	0	0	aEE	0	44
823	2537	49	1	0	0	1	1	1	0	0	0	23.47	1	0	0	0	0	0	0	0	0		0	1	1	0	0	0	0	0	aEE	0	42
824	2587	56	1	0	1	0	0	0	0	0	0	21.76	1	1	0	0	0	0	0	0	0		0	0	1	0	0	0	0	0	aEE	0	40
825	2599	51	1	0	1	0	1	1	0	0	0	24.35	1	0	0	1	0	0	0	1	0		0	0	1	0	0	0	0	0	aEE	0	30
826	2623	61	1	0	1	0	1	0	0	0	0	26.03	1	0	0	0	0	0	0	0	0		0	1	1	0	0	0	0	0	aEE	0	23
827	2637	42	1	0	0	1	1	1	0	0	0	25.05	1	1	0	1	0	0	0	0	0		0	0	1	0	0	0	0	0	aEE	0	36
828	2640	62	1	0	1	0	1	0	0	1	0	25.34	1	1	0	0	0	0	0	0	0		0	1	1	0	0	0	0	0	aEE	0	45
829	2647	50	2	0	1	0	0	0	0	1	0	22.26	1	0	0	0	1	0	0	0	0		0	0	1	0	0	0	0	0	aEE	0	59
830	2684	60	1	0	1	1	0	0	0	0	0	24.45	1	0	1	0	0	0	0	0	0		0	0	1	0	0	0	0	0	aEE	0	36
831	2720	39	2	1	1	1	1	0	0	1	0	19.99	2	0	0	0	0	0	0	0	0		0	0	1	0	0	0	0	0	aEE	0	60
832	2729	59	1	0	1	0	0	0	1	0	0	23.62	2	0	0	0	0	0	0	0	1		0	1	1	0	0	0	0	0	aEE	0	38
833	2733	65	2	0	0	0	0	0	0	0	0	20.11	1	0	0	1	0	0	0	0	0		0	0	1	0	0	0	0	0	aEE	0	43
834	2741	39	1	1	0	0	1	0	1	0	0	19.38	1	0	0	0	0	0	0	0	0		0	0	1	0	0	0	0	0	aEE	0	56
835	2746	66	2	0	0	0	0	0	0	0	0	23.06	1	0	0	0	1	1	0	0	0		0	1	1	0	0	0	0	0	aEE	0	29
836	2750	65	1	0	0	0	1	0	0	0	0	27.68	1	0	0	0	0	0	1	1	1		1	0	1	0	0	0	0	0	aEE	0	37
837	2763	65	2	0	0	1	1	0	0	0	0	28.94	1	0	0	1	0	0	0	1	1		0	1	1	0	0	0	0	0	aEE	0	47
838	2764	73	1	0	1	0	0	0	0	0	0	27.4	1	1	0	0	0	0	0	0	0		0	0	1	0	0	0	0	0	aEE	0	24
839	2790	67	2	0	0	0	0	0	0	0	0	19.81	2	0	0	0	0	0	0	0	0		0	0	1	0	0	0	0	0	aEE	0	34
840	2799	41	1	0	0	0	1	1	1	1	0	24.31	1	0	0	0	0	0	0	0	0		0	0	1	0	0	0	0	0	aEE	0	37
841	2805	66	1	0	1	0	1	0	0	0	0	30.79	1	0	0	0	0	0	0	0	0		0	0	1	0	0	0	0	0	aEE	0	36
842	2907	54	1	0	1	0	1	0	0	0	0	19.72	1	0	0	0	0	0	0	0	0		0	0	1	0	0	0	0	0	aEE	0	44
843	2920	36	1	0	0	1	1	0	0	0	0	28.2	1	1	0	0	0	0	0	0	0		0	0	1	0	0	0	0	0	aEE	0	40
844	2941	56	2	0	0	0	1	0	0	0	0	26.75	1	1	0	0	0	0	0	1	1		0	1	1	0	0	0	0	0	aEE	0	48
845	2945	40	1	0	1	1	0	1	0	0	0	24.41	1	1	0	1	0	0	0	0	0		0	0	1	0	0	0	0	0	aEE	0	41
846	2967	58	2	0	0	0	1	0	0	0	0	29.24	1	0	0	0	0	0	0	0	0		0	0	1	0	0	0	0	0	aEE	0	39
847	2984	46	1	0	0	0	0	0	0	0	0	21.99	1	0	0	0	0	0	1	0	0		0	1	1	0	0	0	0	0	aEE	0	32
848	3010	51	1	1	0	0	0	0	1	0	0	23.55	2	1	0	0	0	0	0	0	0		0	0	1	0	0	0	0	0	aEE	0	42
849	3019	68	1	1	0	0	1	0	0	0	0	22.47	2	1	0	0	0	0	0	0	0		1	0	1	0	0	0	0	0	aEE	0	44
850	3028	50	1	0	0	1	1	1	0	0	0	24.32	1	0	0	0	0	0	0	0	0		0	0	1	0	0	0	0	0	aEE	0	62
851	3071	65	1	0	0	0	0	0	0	0	0	20.33	1	0	0	0	0	0	0	0	0		0	0	1	0	0	0	0	0	aEE	0	28
852	3096	49	1	0	1	1	0	0	0	0	0	27.09	1	0	0	0	0	0	0	0	0		0	0	1	0	0	0	0	0	aEE	0	29
853	3139	42	1	1	1	0	1	0	1	0	0	20.78	1	1	0	0	0	0	0	0	0		0	0	1	0	0	0	0	0	aEE	0	48
854	3163	58	2	0	0	0	1	0	0	0	0	18.36	1	0	0	0	0	0	0	0	0		0	0	1	0	0	0	0	0	aEE	0	36
855	3171	48	2	0	0	1	1	1	0	0	0	27.24	1	0	0	0	0	0	0	0	0		0	0	1	0	0	0	0	0	aEE	0	41
856	3178	51	1	0	0	0	0	0	0	0	0	24.1	1	1	0	0	0	0	0	0	0		0	0	1	0	0	0	0	0	aEE	0	33
857	3208	53	1	0	0	0	1	0	0	0	0	29.27	1	0	0	0	0	0	0	0	0		0	0	1	0	0	0	0	0	aEE	0	41
858	3232	54	2	1	0	0	1	0	1	0	0	19.34	1	0	0	0	0	0	0	0	0		0	0	1	0	0	0	0	0	aEE	0	57
859	3240	53	1	0	0	0	0	0	1	0	0	20.61	1	0	0	1	0	0	0	0	0		0	0	1	0	0	0	0	0	aEE	0	44
860	3260	57	1	0	0	1	0	0	0	0	0	21.1	1	2	0	0	1	0	0	0	0		0	0	1	0	0	0	0	0	aEE	0	49
861	3269	48	1	1	1	0	0	1	1	0	0	26	2	1	0	0	0	0	0	1	0		0	0	1	0	0	0	0	0	aEE	0	36
862	3285	33	1	0	0	0	1	0	0	0	0	25.18	2	1	0	0	0	0	0	0	0		0	0	1	0	0	0	0	0	aEE	0	33
863	3293	59	1	0	1	0	0	1	0	0	0	22.99	1	1	0	0	0	0	0	0	0		0	1	1	0	0	0	0	0	aEE	0	30
864	3304	48	1	0	0	0	1	0	0	0	0	25.5	1	0	0	0	0	0	0	0	0		0	0	1	0	0	0	0	0	aEE	0	25
865	3312	40	2	0	0	0	0	1	1	0	0	18.72	1	0	0	0	0	0	0	0	0		0	0	1	0	0	0	0	0	aEE	0	51
866	3316	57	1	0	0	0	0	0	0	0	0	24.53	1	0	0	0	0	0	0	0	0		0	0	1	0	0	0	0	0	aEE	0	38
867	3341	58	2	0	0	0	0	0	0	0	0	27.67	1	0	0	0	1	1	0	1	1		0	1	1	0	0	0	0	0	aEE	0	46
868	3355	57	2	0	0	0	1	1	1	0	0	21.08	1	0	0	0	0	0	0	0	0		0	0	1	0	0	0	0	0	aEE	0	48
869	3359	69	2	0	0	1	0	0	0	0	0	19.49	1	0	0	1	0	0	0	0	0	1	0	0	1	0	0	0	0	0	aEE	0	47
870	3377	56	1	1	0	1	1	1	1	0	0	25.77	1	0	0	0	0	0	0	0	0		0	0	1	0	0	0	0	0	aEE	0	37
871	3380	33	1	1	0	0	0	0	0	0	0	21.5	1	0	0	0	0	0	0	0	0		0	0	1	0	0	0	0	0	aEE	0	33
872	3381	61	1	1	1	0	1	1	0	0	0	22.74	1	0	0	0	0	0	0	1	1		1	1	1	0	0	0	0	0	aEE	0	40
873	3433	43	1	1	1	0	1	1	0	0	0	32.99	1	0	0	0	0	0	0	0	0		0	0	1	0	0	0	0	0	aEE	0	43
874	3448	46	1	1	1	0	1	0	0	0	0	25.08	1	0	0	1	0	0	0	1	0		0	0	1	0	0	0	0	0	aEE	0	38
875	3452	63	1	0	0	0	1	0	0	0	0	27.1	1	0	0	0	0	0	0	0	0		0	1	1	0	0	0	0	0	aEE	0	37
876	3453	56	2	0	1	0	1	0	0	0	0	21.74	1	0	0	0	0	0	0	0	0		0	0	1	0	0	0	0	0	aEE	0	45
877	3460	40	1	0	0	0	1	0	0	0	0	26.03	1	0	0	1	0	0	0	0	0		0	0	1	0	0	0	0	0	aEE	0	37
878	3473	50	1	0	0	0	0	0	1	1	0	22.63	1	0	0	0	0	0	0	0	0		0	0	1	0	0	0	0	0	aEE	0	30
879	3482	49	1	1	0	0	0	0	0	0	0	31.38	1	1	0	0	0	0	1	0	1		1	1	1	0	0	0	0	0	aEE	0	38
880	3515	57	1	1	1	0	1	0	0	0	0	25.2	1	0	0	1	0	0	0	0	0		0	0	1	0	0	0	0	0	aEE	0	36
881	3527	56	1	1	1	0	0	0	0	0	0	22.18	1	0	0	1	0	0	0	0	0		0	0	1	0	0	0	0	0	aEE	0	40
882	3550	49	1	1	1	0	0	0	0	0	0	32	1	0	0	0	0	0	0	0	0		0	0	1	0	0	0	0	0	aEE	0	21
883	3565	68	1	0	1	0	1	0	0	0	0	26.27	1	0	0	0	0	0	0	1	1		0	0	1	0	0	0	0	0	aEE	0	36
884	3589	45	1	1	0	0	1	0	0	0	0	26.14	1	1	0	0	0	0	0	0	0		0	0	1	0	0	0	0	0	aEE	0	47
885	3707	59	1	0	1	0	1	0	0	1	0	22.15	1	0	0	0	0	0	0	0	0		0	0	1	0	0	0	0	0	aEE	0	56
886	3712	48	1	0	1	0	0	0	0	0	0	22.65	1	0	0	0	0	0	0	0	0		0	0	1	0	0	0	0	0	aEE	0	33
887	3723	48	1	0	1	0	0	1	1	0	0	20.44	2	1	0	1	0	0	0	0	0		0	0	1	0	0	0	0	0	aEE	0	31
888	3724	70	2	0	0	0	1	0	0	0	0	21.93	1	0	0	1	0	0	0	0	0		0	0	1	0	0	0	0	0	aEE	0	56
889	3726	40	1	0	1	1	1	0	0	0	0	22.41	1	0	0	0	0	0	0	0	0		0	0	1	0	0	0	0	0	aEE	0	47
890	3729	48	1	0	0	0	0	0	1	0	0	23.72	1	0	0	0	0	0	0	0	0		0	0	1	0	0	0	0	0	aEE	0	37
891	3731	46	1	1	0	1	1	0	0	0	0	32.53	1	0	0	0	0	0	0	0	0		0	0	1	0	0	0	0	0	aEE	0	46
892	3794	41	1	0	0	1	1	1	1	1	0	41.52	3	1	0	0	0	0	0	0	0		0	0	1	0	0	0	0	0	aEE	0	66
893	3824	40	1	0	0	1	0	0	1	0	0	21.65	1	1	0	1	0	0	0	0	0		0	0	1	0	0	0	0	0	aEE	0	33
894	3829	47	1	0	0	1	0	1	0	0	0	24.62	2	0	0	0	0	0	0	0	0		0	0	1	0	0	0	0	0	aEE	0	52
895	3830	45	1	0	0	1	0	1	0	0	0	28.74	1	0	0	0	0	0	0	0	0		0	0	1	0	0	0	0	0	aEE	0	46
896	3832	59	1	0	0	0	0	0	1	0	0	21.8	1	0	0	1	0	0	0	0	0		0	0	1	0	0	0	0	0	aEE	0	49
897	3865	42	1	0	0	1	1	0	1	0	0	22.29	1	0	0	0	0	0	0	0	0		0	0	1	0	0	0	0	0	aEE	0	58
898	3894	41	1	0	1	0	1	0	1	0	0	21.05	1	0	0	0	0	0	0	0	0		0	0	1	0	0	0	0	0	aEE	0	49
899	3902	54	1	1	0	1	1	1	1	0	0	24.05	1	0	0	1	0	0	0	1	1		0	0	1	0	0	0	0	0	aEE	0	39
900	3915	45	2	0	0	1	1	0	1	1	0	21.2	1	0	0	1	0	0	0	0	0		0	0	1	0	0	0	0	0	aEE	0	55
901	3916	59	1	1	0	0	1	1	1	0	0	24.79	1	0	0	0	0	1	0	1	1		0	0	1	0	0	0	0	0	aEE	0	38
902	3947	66	1	0	1	0	0	0	1	0	0	22.36	1	1	0	1	0	0	0	0	0		0	0	1	0	0	0	0	0	aEE	0	23
903	3967	48	2	0	0	1	0	1	0	0	0	19.46	1	1	0	0	0	0	0	0	0		0	0	1	0	0	0	0	0	aEE	0	33
904	3970	36	1	1	0	0	0	0	0	1	0	25.95	1	0	0	0	0	0	0	0	0		0	0	1	0	0	0	0	0	aEE	0	55
905	3975	40	1	1	1	1	1	1	0	0	0	33.29	2	1	0	0	0	0	0	0	0		0	0	1	0	0	0	0	0	aEE	0	38
906	3987	55	1	0	1	0	0	0	1	1	0	23.45	1	0	0	1	0	0	0	0	0		0	0	1	0	0	0	0	0	aEE	0	54
907	3991	56	1	0	0	1	1	0	0	0	0	20.36	1	0	0	0	1	0	0	0	0		0	0	1	0	0	0	0	0	aEE	0	52
908	4003	65	2	0	0	0	1	0	0	0	0	30.04	1	0	0	0	0	0	0	0	0		0	1	1	0	0	0	0	0	aEE	0	26
909	4012	41	1	1	0	1	0	0	0	0	0	25.76	1	1	0	0	0	0	0	0	0		0	0	1	0	0	0	0	0	aEE	0	47
910	4016	51	1	1	0	0	0	0	1	0	0	19.69	1	2	0	0	0	0	0	0	0		0	0	1	0	0	0	0	0	aEE	0	54
911	4038	50	1	0	0	0	1	1	0	0	0	22.92	1	0	0	1	0	0	0	0	0		0	0	1	0	0	0	0	0	aEE	0	42
912	4040	67	2	0	0	0	1	0	0	0	0	23.57	1	1	0	1	0	0	0	1	1		1	0	1	0	0	0	0	0	aEE	0	42
913	4045	70	1	0	1	0	1	0	0	0	0	25.03	2	1	0	1	0	0	1	1	1		0	0	1	0	0	0	0	0	aEE	0	41
914	4047	56	1	0	0	0	1	0	0	0	0	22.17	1	0	0	0	0	0	0	0	0		0	0	1	0	0	0	0	0	aEE	0	37
915	4055	55	1	1	1	0	1	0	1	0	0	28.73	3	1	0	1	0	0	0	1	0		0	0	1	0	0	0	0	0	aEE	0	41
916	4072	45	1	1	0	0	1	0	0	0	0	20.79	1	1	0	0	0	0	0	0	0		0	0	1	0	0	0	0	0	aEE	0	38
917	4098	58	2	0	0	0	0	1	0	0	0	18.89	1	0	0	0	0	0	0	0	0		0	0	1	0	0	0	0	0	aEE	0	42
918	4100	59	1	1	1	0	1	0	0	0	0	24.02	2	1	0	1	0	0	0	0	0		0	0	1	0	0	0	0	0	aEE	0	35
919	4111	60	1	0	0	1	1	0	0	0	0	22.86	1	0	0	1	0	0	0	0	0		0	1	1	0	0	0	0	0	aEE	0	50
920	4115	66	1	0	0	0	0	0	0	0	0	24.98	1	1	0	1	0	0	0	1	0		0	0	1	0	0	0	0	0	aEE	0	45
921	4124	57	1	1	0	1	1	1	1	1	0	25.74	1	1	0	0	0	0	0	0	0		0	0	1	0	0	0	0	0	aEE	0	53
922	4129	61	1	1	1	0	1	1	0	0	0	35	1	1	0	0	0	0	0	1	1		1	0	1	0	0	0	0	0	aEE	0	48
923	4131	60	1	0	1	0	1	0	0	1	0	23.6	2	1	0	0	0	0	0	0	0		0	0	1	0	0	0	0	0	aEE	0	56
924	4146	51	1	0	0	0	1	0	0	0	0	27.1	1	1	0	0	0	0	0	0	0		0	0	1	0	0	0	0	0	aEE	0	22
925	4149	41	1	1	0	0	1	1	0	0	0	21.2	1	1	0	0	0	0	0	0	0		0	0	1	0	0	0	0	0	aEE	0	33
926	4152	52	1	1	0	0	1	0	0	0	0	26.6	1	0	0	0	0	0	0	0	0		0	0	1	0	0	0	0	0	aEE	0	48
927	4169	66	1	0	1	0	1	0	0	0	0	20.7	1	0	0	1	0	0	0	1	0		0	0	1	0	0	0	0	0	aEE	0	36
928	4176	44	1	1	1	1	1	1	0	0	0	30.29	1	0	0	0	0	0	0	0	0		0	0	1	0	0	0	0	0	aEE	0	43
929	4210	70	2	0	0	0	0	0	0	0	0	21.36	1	1	0	0	0	0	0	0	0		0	1	1	0	0	0	0	0	aEE	0	34
930	4283	40	1	0	0	0	0	0	1	0	0	22.13	1	0	0	0	0	0	0	0	0		0	0	1	0	0	0	0	0	aEE	0	31
931	4325	45	1	1	1	0	0	0	0	0	0	26.06	1	2	0	0	0	0	0	0	0		0	0	1	0	0	0	0	0	aEE	0	46
932	4327	54	1	0	0	0	0	0	1	0	0	21.95	1	0	0	0	0	0	0	0	0		0	0	1	0	0	0	0	0	aEE	0	35
933	4347	47	1	0	0	0	1	0	1	0	0	18.05	1	0	0	0	0	0	0	0	0		0	0	1	0	0	0	0	0	aEE	0	42
934	4373	36	1	1	0	0	0	1	0	0	0	22.62	1	0	0	0	0	0	0	0	0		0	0	1	0	0	0	0	0	aEE	0	33
935	4379	53	1	0	1	1	0	1	0	0	0	23.63	1	0	1	1	0	0	0	0	0		0	0	1	0	0	0	0	0	aEE	0	49
936	4384	40	1	0	0	0	1	0	1	0	0	25.12	1	1	0	0	0	0	0	0	0		0	0	1	0	0	0	0	0	aEE	0	47
937	4386	61	1	1	1	0	1	0	0	0	0	23.92	1	1	0	0	0	0	0	0	0		0	0	1	0	0	0	0	0	aEE	0	34
938	4391	46	1	1	1	0	0	1	0	0	0	21.24	1	0	0	0	0	0	0	0	0		0	0	1	0	0	0	0	0	aEE	0	30
939	4426	36	1	0	1	0	1	0	0	0	0	26.07	1	0	0	0	0	0	0	0	0		0	0	1	0	0	0	0	0	aEE	0	35
940	4431	48	1	0	0	1	1	1	0	0	0	21.37	1	2	0	0	0	0	0	0	0		0	0	1	0	0	0	0	0	aEE	0	53
941	4466	42	1	0	1	1	0	0	0	0	0	21.95	1	0	0	0	0	0	0	0	0		0	0	1	0	0	0	0	0	aEE	0	34
942	4478	49	1	0	1	1	1	1	1	0	0	21.78	1	0	0	1	0	0	0	0	0		0	0	1	0	0	0	0	0	aEE	0	46
943	4482	35	1	0	0	0	1	0	0	0	0	24.92	1	0	0	0	0	0	0	0	0		0	0	1	0	0	0	0	0	aEE	0	35
944	4498	65	1	1	0	0	1	0	0	0	0	24.51	1	0	0	1	0	0	0	0	0		0	0	1	0	0	0	0	0	aEE	0	43
945	4506	61	1	0	0	0	0	0	0	0	0	23.74	1	0	0	0	0	0	0	0	0		0	0	1	0	0	0	0	0	aEE	0	38
946	4543	73	1	0	0	0	1	0	0	0	0	29.48	1	0	0	0	0	0	0	1	1		1	0	1	0	0	0	0	0	aEE	0	27
947	4547	56	1	1	0	1	1	1	0	0	0	26.49	1	0	0	1	0	0	0	0	0		0	0	1	0	0	0	0	0	aEE	0	43
948	4550	55	1	1	0	0	1	0	0	0	0	26.01	1	1	0	0	0	0	0	0	0		0	0	1	0	0	0	0	0	aEE	0	34
949	4555	57	1	1	0	0	1	0	0	0	0	22.61	2	0	0	1	0	0	0	0	0		0	0	1	0	0	0	0	0	aEE	0	36
950	4570	67	2	0	0	0	1	0	0	0	0	22.29	1	0	0	0	0	0	0	0	1		1	1	1	0	0	0	0	0	aEE	0	23
951	4573	52	1	1	0	0	1	0	0	0	0	29.69	1	0	0	0	0	0	0	0	0		0	0	1	0	0	0	0	0	aEE	0	24
952	4596	40	1	0	1	1	1	1	1	0	0	26.63	1	1	0	0	0	0	0	0	0		0	0	1	0	0	0	0	0	aEE	0	44
953	4641	68	1	0	0	0	0	1	0	0	0	17.03	1	0	0	0	0	0	0	0	0		0	0	1	0	0	0	0	0	aEE	0	32
954	4657	68	1	0	1	0	0	0	0	0	0	21.53	2	0	0	0	0	0	0	0	1		1	0	1	0	0	0	0	0	aEE	0	41
955	4666	49	1	0	0	0	1	0	0	0	0	24.43	1	0	0	0	1	0	0	0	0		0	0	1	0	0	0	0	0	aEE	0	40
956	4669	52	2	0	0	1	1	0	1	0	0	29.51	1	0	0	0	0	0	0	0	0		0	0	1	0	0	0	0	0	aEE	0	27
957	4680	44	1	0	1	1	0	0	0	0	0	26.52	1	0	0	0	0	0	0	0	0		0	0	1	0	0	0	0	0	aEE	0	42
958	4682	57	1	0	0	0	1	0	0	0	0	28.5	1	0	0	1	0	0	0	0	0		0	0	1	0	0	0	0	0	aEE	0	33
959	4700	64	1	0	0	0	1	0	0	0	0	22.22	1	0	0	1	0	0	0	0	0		0	0	1	0	0	0	0	0	aEE	0	47
960	4701	56	1	0	0	0	1	0	0	0	0	18.21	1	0	0	0	0	0	0	0	0		0	0	1	0	0	0	0	0	aEE	0	27
961	4711	56	1	0	0	0	0	0	0	0	0	26.15	1	0	0	1	0	0	0	0	0		0	1	1	0	0	0	0	0	aEE	0	42
962	4748	55	1	0	1	0	1	0	1	0	0	24.8	1	1	0	0	0	0	0	0	0		0	0	1	0	0	0	0	0	aEE	0	46
963	4754	49	1	0	1	1	1	0	0	0	0	21.67	1	0	0	0	0	0	0	0	0		0	0	1	0	0	0	0	0	aEE	0	54
964	4795	67	2	0	0	0	1	0	1	0	0	20.49	1	0	0	0	0	0	0	0	0		0	0	1	0	0	0	0	0	aEE	0	41
965	4799	63	1	1	1	0	1	0	0	0	0	23.71	1	0	0	0	0	0	0	1	0		0	0	1	0	0	0	0	0	aEE	0	34
966	4808	54	1	0	0	0	1	0	0	0	0	25.64	1	1	0	0	0	0	0	0	1		0	0	1	0	0	0	0	0	aEE	0	45
967	4894	45	1	0	1	1	1	0	1	0	0	21.79	1	0	0	0	0	0	0	0	0		0	0	1	0	0	0	0	0	aEE	0	37
968	4944	63	1	0	0	0	0	0	0	0	0	22.43	1	1	0	0	0	0	0	1	0		0	1	1	0	0	0	0	0	aEE	0	35
969	4961	66	1	0	0	0	0	0	0	0	0	24.68	1	1	0	1	0	0	0	0	0		0	1	1	0	0	0	0	0	aEE	0	24
970	4964	36	1	0	0	0	0	0	0	0	0	23.36	1	0	0	0	0	0	0	0	0		0	0	1	0	0	0	0	0	aEE	0	36
971	5016	47	1	0	0	0	1	0	0	0	0	26.72	1	0	0	0	0	0	0	0	0		0	0	1	0	0	0	0	0	aEE	0	37
972	5020	45	2	0	1	0	1	0	0	0	0	27.47	1	1	0	0	0	0	0	0	0		0	0	1	0	0	0	0	0	aEE	0	33
973	5040	47	1	1	1	0	1	0	0	0	0	24.69	1	0	0	0	0	0	0	0	0		0	0	1	0	0	0	0	0	aEE	0	26
974	5052	51	1	0	1	0	1	0	1	1	0	26.21	1	0	0	0	0	0	0	0	0		0	0	1	0	0	0	0	0	aEE	0	47
975	5056	45	1	0	0	0	1	1	0	0	0	26.43	1	2	0	0	0	0	0	0	0		0	0	1	0	0	0	0	0	aEE	0	24
976	5060	37	1	0	1	0	0	0	0	0	0	19.53	1	0	0	0	0	0	0	0	0		0	0	1	0	0	0	0	0	aEE	0	28
977	5074	41	1	0	0	0	1	0	0	0	0	17.38	1	1	0	0	0	0	0	0	0		0	0	1	0	0	0	0	0	aEE	0	28
978	5147	49	1	0	1	0	1	0	0	0	0	25.67	1	1	0	0	0	0	0	1	1		0	0	1	0	0	0	0	0	aEE	0	30
979	5207	55	1	0	1	1	0	0	0	0	0	24.5	1	0	0	0	0	0	0	0	0		0	0	1	0	0	0	0	0	aEE	0	35
980	5209	42	2	1	1	1	1	1	0	0	0	23.75	1	0	0	0	0	0	0	0	0		0	0	1	0	0	0	0	0	aEE	0	45
981	5220	54	1	1	1	0	0	0	0	0	0	24.51	1	0	0	0	0	0	0	0	0		0	0	1	0	0	0	0	0	aEE	0	23
982	5222	59	1	0	1	0	0	0	0	0	0	24.56	2	0	0	1	0	0	0	1	1		0	0	1	0	0	0	0	0	aEE	0	32
983	5226	62	1	0	1	0	1	0	0	0	0	23.44	1	1	0	0	0	0	0	0	0		0	0	1	0	0	0	0	0	aEE	0	50
984	5232	55	1	1	0	0	0	0	1	0	0	21.65	1	0	1	0	0	0	0	0	0		0	0	1	0	0	0	0	0	aEE	0	46
985	5237	46	1	1	1	0	0	0	0	0	0	22.69	1	1	0	0	0	0	0	1	0		0	1	1	0	0	0	0	0	aEE	0	46
986	5270	58	2	0	0	1	1	0	0	0	0	18.39	2	0	0	1	0	0	0	0	0		0	0	1	0	0	0	0	0	aEE	0	55
987	5298	61	2	0	0	0	0	0	0	0	0	18.93	2	0	0	1	0	0	0	0	0		0	0	1	0	0	0	0	0	aEE	0	31
988	5302	66	1	0	0	0	0	0	0	0	0	24	1	1	0	0	0	0	1	1	1		0	1	1	0	0	0	0	0	aEE	0	39
989	5310	66	1	0	1	1	1	1	0	0	0	26.41	1	2	0	0	0	0	0	0	0		0	0	1	0	0	0	0	0	aEE	0	28
990	5318	57	2	0	0	0	1	1	1	0	0	26.47	1	1	0	1	0	0	0	1	1		0	0	1	0	0	0	0	0	aEE	0	44
991	5341	35	1	0	1	0	0	0	0	0	0	24.91	1	2	0	0	0	0	0	0	0		0	0	1	0	0	0	0	0	aEE	0	28
992	5387	36	2	0	0	0	0	1	0	0	0	22.39	1	0	0	0	0	0	0	0	0		0	0	1	0	0	0	0	0	aEE	0	41
993	5407	60	1	0	0	0	1	0	0	0	0	22.41	1	1	0	0	0	0	0	0	0		0	0	1	0	0	0	0	0	aEE	0	38
994	5436	35	1	1	0	0	1	0	0	0	0	22.79	1	1	0	0	0	0	0	0	0		0	0	1	0	0	0	0	0	aEE	0	52
995	5448	66	1	0	1	0	1	0	0	0	0	27.02	1	1	0	0	0	0	0	1	0		1	0	1	0	0	0	0	0	aEE	0	29
996	5478	59	2	0	0	0	1	0	0	0	0	18.57	1	1	0	1	0	0	0	0	0		0	0	1	0	0	0	0	0	aEE	0	46
997	5479	61	1	1	1	0	1	0	0	0	0	23.38	1	1	0	0	0	0	0	0	0		0	0	1	0	0	0	0	0	aEE	0	49
998	5488	40	2	0	0	0	1	0	0	0	0	20.81	1	1	0	0	0	0	0	0	0		0	0	1	0	0	0	0	0	aEE	0	37
999	5495	44	2	0	0	0	1	0	0	0	0	22.27	1	1	0	0	0	0	0	0	0		0	0	1	0	0	0	0	0	aEE	0	47
1000	5508	56	1	0	1	0	1	1	1	0	0	23.26	1	2	0	0	0	0	0	0	0		0	0	1	0	0	0	0	0	aEE	0	39
1001	5534	44	1	0	1	0	0	0	0	0	0	24.96	1	2	0	0	0	0	0	0	0		0	0	1	0	0	0	0	0	aEE	0	36
1002	5543	58	2	0	0	1	1	0	0	0	0	26.56	1	0	0	0	0	0	0	0	0		0	0	1	0	0	0	0	0	aEE	0	44
1003	5558	61	2	1	0	1	1	0	1	0	0	18.48	1	1	0	0	0	0	0	0	0		0	0	1	0	0	0	0	0	aEE	0	46
1004	5563	40	1	0	1	0	0	0	0	0	0	21.49	1	1	0	0	0	0	0	0	0		0	0	1	0	0	0	0	0	aEE	0	41
1005	5572	60	1	0	0	0	0	0	0	0	0	23.07	1	1	0	0	0	0	0	0	0		0	0	1	0	0	0	0	0	aEE	0	31
1006	5620	80	1	0	0	1	0	0	1	0	0	21.27	1	0	0	1	0	0	0	1	0		0	0	1	0	0	0	0	0	aEE	0	55
1007	5639	58	1	0	0	1	0	0	0	0	0	22.94	1	1	0	1	0	0	0	0	0		0	0	1	0	0	0	0	0	aEE	0	34
1008	5655	57	1	0	1	0	0	0	0	0	0	24.19	1	0	0	0	0	0	0	0	0		0	0	1	0	0	0	0	0	aEE	0	31
1009	5666	48	1	0	0	0	0	0	1	0	0	23.19	1	2	0	0	0	0	0	0	0		0	0	1	0	0	0	0	0	aEE	0	37
1010	5678	45	1	1	0	0	1	1	0	0	0	23	1	0	0	0	0	0	0	0	0		0	0	1	0	0	0	0	0	aEE	0	38
1011	5699	53	1	0	1	0	0	1	0	0	0	21.44	1	0	0	0	0	0	0	0	0		0	0	1	0	0	0	0	0	aEE	0	33
1012	5703	55	2	0	0	0	0	0	1	0	0	15.78	1	0	0	0	0	0	0	0	0		0	0	1	0	1	1	0	0	aEE	0	48
1013	5707	43	1	1	1	0	0	0	0	0	0	23.96	2	0	0	0	0	0	0	0	0		0	0	1	0	0	0	0	0	aEE	0	40
1014	5727	54	1	0	0	1	1	1	0	0	0	32.66	1	0	0	1	0	0	0	1	1		1	0	1	0	0	0	0	0	aEE	0	49
1015	5738	50	1	0	0	0	1	0	0	0	0	30.43	1	0	0	0	1	1	0	0	0		0	0	1	0	0	0	0	0	aEE	0	32
1016	5781	57	1	0	0	0	1	0	0	0	0	22.66	1	0	0	0	0	0	0	0	0		0	0	1	0	0	0	0	0	aEE	0	20
1017	5788	58	1	0	0	0	1	0	0	0	0	22.14	1	0	0	1	0	0	0	0	0		0	0	1	0	0	0	0	0	aEE	0	36
1018	5791	36	1	0	0	1	1	0	0	0	0	22.43	1	0	0	0	0	0	0	0	0		0	0	1	0	0	0	0	0	aEE	0	52
1019	5807	56	1	0	1	0	0	1	0	0	0	22.15	1	0	0	0	0	0	0	0	0		0	0	1	0	0	0	0	0	aEE	0	37
1020	5821	59	1	1	0	1	1	0	0	0	0	26.24	1	0	0	1	0	0	0	0	1		0	1	1	0	0	0	0	0	aEE	0	37
1021	5833	68	1	0	0	0	0	0	0	0	0	26.35	1	1	0	1	0	0	0	0	0		1	1	1	0	0	0	0	0	aEE	0	35
1022	5850	59	1	1	1	1	1	0	0	0	0	24.79	1	1	0	1	0	0	0	0	0		0	0	1	0	0	0	0	0	aEE	0	38
1023	5856	55	2	1	0	0	0	0	0	0	0	18.75	1	1	0	0	0	0	0	0	0		0	0	1	0	0	0	0	0	aEE	0	34
1024	5879	63	1	0	1	0	1	0	0	0	0	23.41	1	1	0	1	0	0	0	0	0		0	0	1	0	0	0	0	0	aEE	0	41
1025	5889	38	2	0	0	0	1	1	0	0	0	22.82	1	0	0	1	0	1	0	0	0		0	0	1	0	0	0	0	0	aEE	0	36
1026	5910	35	1	0	0	1	1	0	0	0	0	31.24	1	1	0	0	0	0	0	0	0		0	0	1	0	0	0	0	0	aEE	0	45
1027	5928	59	2	0	0	0	0	0	0	0	0	21.35	1	0	0	1	1	1	0	0	0		0	0	1	0	0	0	0	0	aEE	0	41
1028	5935	43	1	0	1	0	0	0	1	0	0	25.53	1	1	0	0	0	0	0	0	0		0	0	1	0	0	0	0	0	aEE	0	51
1029	5949	71	1	1	1	0	1	0	0	0	0	22.36	1	1	0	1	0	0	0	0	1		0	0	1	0	0	0	0	0	aEE	0	32
1030	5959	45	1	0	0	0	1	0	0	0	0	29.27	1	1	0	0	0	0	0	0	0		0	0	1	0	0	0	0	0	aEE	0	20
1031	5985	36	1	1	0	0	1	0	1	0	0	24.39	1	1	0	0	0	0	0	0	0		0	0	1	0	0	0	0	0	aEE	0	37
1032	5986	46	1	1	0	0	1	0	0	0	0	26.64	1	1	0	0	0	0	0	0	0		0	0	1	0	0	0	0	0	aEE	0	37
1033	5992	43	1	1	0	1	1	1	1	0	0	24.62	1	1	0	0	0	0	0	0	0		0	0	1	0	0	0	0	0	aEE	0	34
1034	6035	49	1	0	0	0	1	0	0	0	0	24.69	1	0	0	0	0	0	0	0	0		0	0	1	0	0	0	0	0	aEE	0	34
1035	6042	56	1	1	1	0	0	0	0	0	0	24.69	1	1	0	1	0	0	0	0	0		1	1	1	0	0	0	0	0	aEE	0	33
1036	6071	43	1	1	0	0	1	1	0	0	0	23.06	1	0	0	0	1	0	0	0	0		0	0	1	0	0	0	0	0	aEE	0	59
1037	6079	72	1	0	0	0	0	0	0	0	0	20.4	1	0	0	1	0	0	0	0	0		0	0	1	0	0	0	0	0	aEE	0	40
1038	6098	69	1	0	0	0	0	0	1	0	0	23.14	1	0	0	0	0	0	0	0	1		0	0	1	0	0	0	0	0	aEE	0	42
1039	6105	43	1	0	1	0	0	0	0	0	0	22.75	1	0	0	0	0	0	0	0	0		0	0	1	0	0	0	0	0	aEE	0	38
1040	6116	49	1	1	0	0	1	0	0	0	0	22.23	1	1	0	1	0	0	0	0	0		1	0	1	0	0	0	0	0	aEE	0	24
1041	6144	41	1	0	0	0	1	0	1	0	0	21.26	2	1	0	1	0	0	0	0	0		0	0	1	0	0	0	0	0	aEE	0	42
1042	6147	62	1	0	1	1	1	0	0	0	0	23.43	1	1	0	0	0	0	0	1	1		0	0	1	0	0	0	0	0	aEE	0	51
1043	6158	57	1	1	0	0	1	0	0	0	0	26.87	1	0	0	0	0	0	0	1	1		1	0	1	0	0	0	0	0	aEE	0	27
1044	6164	55	2	0	0	0	1	0	0	0	0	24.05	1	1	0	0	0	0	0	0	0		0	0	1	0	0	0	0	0	aEE	0	25
1045	6194	56	1	0	0	0	1	0	0	0	0	26.36	1	1	0	1	0	0	0	0	0		0	1	1	0	0	0	0	0	aEE	0	37
1046	6197	63	1	1	0	0	1	0	0	0	0	20.88	1	0	0	0	0	0	0	0	0		0	0	1	0	0	0	0	0	aEE	0	30
1047	6199	52	1	1	1	0	0	0	0	0	0	21.82	1	2	1	1	0	0	0	0	0		0	0	1	0	0	0	0	0	aEE	0	26
1048	6231	41	1	1	0	1	1	1	0	0	0	30.91	1	1	0	0	0	0	0	0	0		0	0	1	0	0	0	0	0	aEE	0	42
1049	6237	47	1	1	1	1	0	0	0	0	0	23.47	2	1	0	0	0	0	0	0	0		0	0	1	0	0	0	0	0	aEE	0	38
1050	6245	54	1	0	1	0	1	0	0	0	0	26.95	3	2	0	0	0	0	0	0	0		0	0	1	0	0	0	0	0	aEE	0	43
1051	6247	57	1	1	1	0	1	0	0	0	0	24.04	1	1	0	1	0	0	0	0	0		0	0	1	0	0	0	0	0	aEE	0	48
1052	6255	50	1	0	0	1	1	0	0	0	0	21.52	1	1	0	0	0	0	0	0	0		0	0	1	0	0	0	0	0	aEE	0	47
1053	6270	42	1	1	0	0	1	0	0	0	0	23.15	1	1	0	0	0	0	0	0	0		0	0	1	0	0	0	0	0	aEE	0	34
1054	6280	52	1	0	0	1	0	1	0	0	0	22.49	1	0	0	0	0	0	0	0	0		0	0	1	0	0	0	0	0	aEE	0	54
1055	6283	49	2	0	0	1	0	0	0	0	0	20.61	1	0	0	1	0	0	0	0	0		0	0	1	0	0	0	0	0	aEE	0	38
1056	6293	34	1	1	1	0	1	1	0	0	0	21.74	2	1	0	0	0	0	0	0	0		0	0	1	0	0	0	0	0	aEE	0	35
1057	6300	50	1	0	1	1	0	1	0	0	1	26.93	1	1	0	0	0	0	0	0	0		0	0	1	0	0	0	0	0	aEE	0	62
1058	6311	49	1	0	1	0	1	0	1	0	0	28.4	1	1	0	0	0	0	0	0	0		0	0	1	0	0	0	0	0	aEE	0	40
1059	6319	58	1	0	0	0	0	0	0	0	0	26.36	1	2	0	1	0	0	0	0	1		0	0	1	0	0	0	0	0	aEE	0	45
1060	6320	52	1	0	1	1	1	0	0	0	0	28.7	2	2	0	1	0	0	0	0	0		0	0	1	0	0	0	0	0	aEE	0	53
1061	6340	40	2	0	0	1	1	0	0	0	0	26.13	1	0	0	0	0	0	0	0	0		0	0	1	0	0	0	0	0	aEE	0	43
1062	6345	45	1	0	0	1	1	0	1	0	0	24.08	1	1	0	0	0	0	0	0	0		0	0	1	0	0	0	0	0	aEE	0	49
1063	6352	45	2	1	0	1	1	0	0	0	0	20.01	1	0	0	1	0	0	0	0	0		0	0	1	0	0	0	0	0	aEE	0	37
1064	6365	67	1	0	0	0	0	0	0	0	0	20.66	2	0	0	1	0	0	0	0	0		1	0	1	0	0	0	0	0	aEE	0	37
1065	6375	57	1	1	0	0	1	0	1	0	0	31.35	2	0	0	0	0	0	0	1	0		1	0	1	0	0	0	0	0	aEE	0	55
1066	6396	51	1	0	1	0	0	0	0	0	0	21.85	1	1	0	0	0	0	0	1	0		0	0	1	0	0	0	0	0	aEE	0	47
1067	6400	58	2	0	1	0	1	0	1	0	0	21.73	2	1	0	1	0	0	0	0	0		0	0	1	0	0	0	0	0	aEE	0	47
1068	6419	44	1	1	0	0	0	0	0	0	0	24.07	1	0	0	0	0	0	0	0	0		0	0	1	0	0	0	0	0	aEE	0	32
1069	6434	69	1	0	0	1	1	1	0	0	0	26.82	1	0	0	1	0	0	0	0	0		0	0	1	0	0	0	0	0	aEE	0	47
1070	6435	58	1	0	0	0	1	1	0	0	0	22.66	1	0	0	0	0	0	0	0	0		0	1	1	0	0	0	0	0	aEE	0	37
1071	6440	51	1	0	0	0	1	0	1	0	0	29.07	1	1	0	0	0	0	0	1	0		1	0	1	0	0	0	0	0	aEE	0	50
1072	6453	53	1	0	0	1	1	0	0	0	0	23.88	2	1	0	0	0	0	0	0	0		0	0	1	0	0	0	0	0	aEE	0	44
1073	6466	59	1	0	1	0	1	0	0	0	0	21.41	2	1	0	1	0	0	0	0	0		0	0	1	0	1	0	1	0	aEE	0	57
1074	6471	64	1	1	0	0	1	0	0	0	0	24.04	1	1	0	0	0	0	0	0	0		0	0	1	0	0	0	0	0	aEE	0	43
1075	6472	59	1	1	0	0	0	0	0	0	0	27.07	1	1	0	0	0	0	0	0	0		0	0	1	0	0	0	0	0	aEE	0	35
1076	6478	67	1	0	0	0	0	0	0	0	0	24.39	1	0	0	0	0	0	0	1	0		1	0	1	0	0	0	0	0	aEE	0	40
1077	6481	48	1	1	0	0	1	0	1	0	0	22.83	1	1	0	1	0	0	0	0	0		0	0	1	0	0	0	0	0	aEE	0	41
1078	6502	42	1	1	1	1	1	0	0	0	0	20.46	1	1	0	1	0	0	0	0	0		0	0	1	0	0	0	0	0	aEE	0	45
1079	6504	44	1	1	0	1	1	0	0	0	0	34.49	1	1	0	0	0	0	0	0	0		0	0	1	0	0	0	0	0	aEE	0	25
1080	6528	44	1	0	0	0	1	0	0	0	0	21.32	1	1	0	0	0	0	0	0	0		0	0	1	0	0	0	0	0	aEE	0	38
1081	6543	51	1	1	0	1	1	0	0	0	0	22.57	1	0	0	0	0	0	0	0	0		0	0	1	0	0	0	0	0	aEE	0	45
1082	6549	40	1	1	0	1	1	1	0	0	0	22.32	1	0	0	0	0	0	0	0	0		0	0	1	0	0	0	0	0	aEE	0	39
1083	6550	52	1	0	0	0	1	1	0	0	0	26.67	2	2	0	1	0	0	0	0	0		0	0	1	0	0	0	0	0	aEE	0	41
1084	6577	34	1	1	1	1	1	1	0	0	0	18.75	1	1	0	0	0	0	0	0	0		0	0	1	0	0	0	0	0	aEE	0	54
1085	6579	44	1	0	0	0	1	0	1	0	0	21.47	1	2	0	0	0	0	0	0	0		0	0	1	0	0	0	0	0	aEE	0	32
1086	6647	59	1	0	0	0	1	0	0	0	0	24.54	1	0	0	1	0	0	0	0	0		1	0	1	0	0	0	0	0	aEE	0	31
1087	6652	60	1	1	1	0	0	0	0	0	0	24.7	2	1	0	1	0	0	0	0	0		0	0	1	0	0	0	0	0	aEE	0	41
1088	6663	67	2	0	0	1	1	0	0	0	0	24.19	1	1	0	1	0	0	0	0	0		1	0	1	0	0	0	0	0	aEE	0	38
1089	6669	63	1	0	0	0	0	0	0	0	0	28.52	1	0	0	1	0	0	0	0	1		0	0	1	0	0	0	0	0	aEE	0	31
1090	6688	61	1	1	1	0	0	0	0	0	0	24.12	1	1	0	1	0	0	0	0	1		0	0	1	0	0	0	0	0	aEE	0	49
1091	6710	50	2	0	0	1	1	0	0	0	0	24.34	1	0	0	0	0	0	0	0	0		0	0	1	0	0	0	0	0	aEE	0	49
1092	6726	44	1	1	0	0	1	0	0	0	0	26.4	1	0	0	0	0	0	0	0	0		0	0	1	0	0	0	0	0	aEE	0	43
1093	6736	54	1	0	1	0	0	0	0	0	0	23.04	1	0	0	0	0	0	0	0	0		0	0	1	0	0	0	0	0	aEE	0	42
1094	6737	39	1	0	0	0	0	0	0	0	0	19.98	1	0	0	0	0	0	0	0	0		0	0	1	0	0	0	0	0	aEE	0	42
1095	6747	49	1	1	1	1	0	0	1	1	0	24.71	1	1	0	0	0	0	0	0	0		0	0	1	0	0	0	0	0	aEE	0	57
1096	6761	53	1	0	1	0	0	0	0	0	0	22.72	1	1	0	0	0	0	0	0	0		0	0	1	0	0	0	0	0	aEE	0	47
1097	6781	48	1	0	1	0	1	1	0	0	0	22.1	1	0	0	0	0	0	0	0	0		0	0	1	0	0	0	0	0	aEE	0	48
1098	6799	65	1	0	1	0	1	0	0	0	0	22.44	1	0	0	0	0	0	0	0	0		0	0	1	0	0	0	0	0	aEE	0	25
1099	6804	42	1	0	0	1	0	1	0	0	0	22.31	3	1	1	0	0	0	0	0	0		0	0	1	0	0	0	0	0	aEE	0	39
1100	6823	52	1	0	1	1	1	0	0	0	0	22.78	1	0	0	0	0	0	0	0	0		0	0	1	0	0	0	0	0	aEE	0	30
1101	6840	64	1	0	0	1	0	0	0	0	0	26.8	1	1	0	0	0	0	0	0	0		0	0	1	0	0	0	0	0	aEE	0	27
1102	6845	35	1	0	0	0	0	0	0	0	1	30.12	1	0	0	0	0	0	0	0	0		0	0	1	0	0	0	0	0	aEE	0	42
1103	6853	50	1	0	0	0	1	0	0	0	0	25.59	1	2	0	0	0	0	0	0	0		0	0	1	0	0	0	0	0	aEE	0	35
1104	6861	68	1	0	1	1	0	0	0	0	0	22.15	1	1	0	1	0	0	0	0	0		1	0	1	0	0	0	0	0	aEE	0	20
1105	6867	59	1	0	0	1	1	0	0	0	0	26.03	1	0	0	0	0	0	0	1	1		0	0	1	0	0	0	0	0	aEE	0	36
1106	6976	52	1	0	1	0	1	0	0	0	0	28.28	1	0	0	0	0	0	0	0	0		1	1	1	0	0	0	0	0	aEE	0	39
1107	6986	47	1	1	0	1	1	1	0	0	0	29.86	1	0	0	1	0	0	0	0	0		0	0	1	0	0	0	0	0	aEE	0	29
1108	7014	57	1	1	1	0	1	0	0	0	0	29.82	3	1	0	0	0	0	0	0	0		0	0	1	0	0	0	0	0	aEE	0	36
1109	7015	55	2	0	0	0	0	0	0	0	0	24.35	1	1	0	0	0	0	0	1	0		0	0	1	0	0	0	0	0	aEE	0	33
1110	7046	55	1	1	1	0	0	0	0	0	0	24.22	1	0	0	1	0	0	0	0	1		0	0	1	0	0	0	0	0	aEE	0	32
1111	7052	57	1	0	0	0	1	0	0	0	0	25.87	1	1	0	0	0	0	0	0	0		0	0	1	0	0	0	0	0	aEE	0	32
1112	7061	55	1	0	0	0	1	1	0	0	0	25.71	1	1	0	0	0	0	0	0	0		0	0	1	0	0	0	0	0	aEE	0	47
1113	7083	49	1	1	1	0	1	0	0	0	0	21.15	1	1	0	0	0	0	0	0	0		0	0	1	0	0	0	0	0	aEE	0	27
1114	7089	70	2	0	0	1	0	0	0	0	0	18.87	1	0	0	0	0	0	0	1	0		0	0	1	0	0	0	0	0	aEE	0	33
1115	7155	35	2	0	0	0	1	1	0	0	0	41.5	1	0	0	0	0	0	0	0	0		0	0	1	0	0	0	0	0	aEE	0	55
1116	7173	38	1	0	0	0	1	0	0	0	0	26.79	1	0	0	0	0	0	0	0	0		0	0	1	0	0	0	0	0	aEE	0	31
1117	7193	49	1	0	0	1	1	0	1	0	0	21.05	1	1	0	0	0	0	0	0	0		0	0	1	0	1	1	0	0	aEE	0	48
1118	7198	58	1	1	1	0	1	0	0	0	0	21.36	2	1	0	0	0	0	0	0	0		0	0	1	0	0	0	0	0	aEE	0	36
1119	7199	49	1	0	0	1	1	0	0	0	0	22.86	1	0	0	0	0	0	0	0	0		0	0	1	0	0	0	0	0	aEE	0	40
1120	7223	39	1	1	0	0	1	0	1	0	0	29.5	1	0	0	0	0	0	0	0	0		0	0	1	0	0	0	0	0	aEE	0	50
1121	7225	37	2	1	0	1	1	0	0	0	0	27.16	1	0	0	0	0	0	0	0	0		0	0	1	0	0	0	0	0	aEE	0	28
1122	7237	44	1	0	0	0	0	0	0	0	0	21.57	1	0	0	0	0	0	0	0	0		0	0	1	0	0	0	0	0	aEE	0	36
1123	7251	49	2	0	0	1	1	1	1	1	0	27.2	1	0	0	1	1	0	0	0	0		0	0	1	0	0	0	0	0	aEE	0	67
1124	7265	52	1	0	0	0	1	0	1	0	0	35.62	2	1	0	0	0	0	0	0	0		1	0	1	0	0	0	0	0	aEE	0	52
1125	7305	62	1	0	1	0	1	0	0	0	0	24.84	1	0	0	0	0	0	0	1	0		0	0	1	0	0	0	0	0	aEE	0	32
1126	7326	34	1	0	0	1	1	0	0	0	0	17.99	1	0	0	0	0	0	0	0	0		0	0	1	0	0	0	0	0	aEE	0	38
1127	7330	67	2	0	0	0	0	0	0	0	0	24.02	2	1	0	0	0	0	0	0	0		0	1	1	0	0	0	0	0	aEE	0	24
1128	7356	50	1	0	1	0	1	0	0	0	0	29.06	1	0	0	1	0	0	0	0	0		0	0	1	0	0	0	0	0	aEE	0	27
1129	7375	80	1	0	0	0	0	0	0	0	0	26.14	1	0	1	1	0	0	0	0	0		0	0	1	0	0	0	0	0	aEE	0	26
1130	7390	49	1	0	0	0	0	0	1	0	0	24.62	1	1	0	0	0	0	0	0	0		0	0	1	0	0	0	0	0	aEE	0	44
1131	7394	61	1	0	1	1	1	0	0	0	0	24.13	1	0	1	0	0	0	0	0	0		0	0	1	0	0	0	0	0	aEE	0	52
1132	7414	58	1	0	0	1	1	0	1	0	0	25.94	1	0	0	1	0	0	0	1	1		0	0	1	0	0	0	0	0	aEE	0	50
1133	7416	80	2	0	0	0	0	0	0	0	0	18.9	1	0	0	1	0	0	0	0	0		0	0	1	0	0	0	0	0	aEE	0	35
1134	7420	47	1	0	0	0	0	0	1	0	0	26.18	1	0	0	0	0	0	0	0	0		0	0	1	0	0	0	0	0	aEE	0	53
1135	7442	50	1	0	1	1	0	1	0	0	0	22.44	1	0	0	0	0	0	0	0	0		0	0	1	0	0	0	0	0	aEE	0	29
1136	7472	57	1	0	0	1	1	0	0	0	0	23.1	1	0	0	0	0	0	0	0	0		0	0	1	0	0	0	0	0	aEE	0	45
1137	7493	44	1	0	1	0	1	0	0	0	0	27.23	1	1	0	0	0	0	0	0	0		0	0	1	0	0	0	0	0	aEE	0	38
1138	7502	49	2	0	0	0	1	0	0	0	0	20.68	1	1	0	0	0	0	0	0	0		0	0	1	0	0	0	0	0	aEE	0	44
1139	7505	59	2	0	0	1	1	0	0	0	0	19.73	1	2	0	0	0	0	0	0	0		0	0	1	0	0	0	0	0	aEE	0	45
1140	7528	48	1	0	0	1	0	1	1	0	0	20.6	1	1	0	0	0	0	0	0	0		0	0	1	0	0	0	0	0	aEE	0	44
1141	7559	40	1	1	1	0	1	0	0	0	0	20.42	1	0	0	1	0	0	0	0	0		0	0	1	0	0	0	0	0	aEE	0	39
1142	7575	37	1	0	0	1	1	0	0	0	0	20.42	1	1	0	0	0	0	0	0	0		0	0	1	0	0	0	0	0	aEE	0	49
1143	7656	62	1	1	0	0	1	0	0	0	0	24.26	1	0	0	1	0	0	0	0	0		0	0	1	0	0	0	0	0	aEE	0	37
1144	7835	46	2	0	0	0	0	0	0	0	0	21.72	1	0	0	0	0	0	0	0	0		0	0	1	0	0	0	0	0	aEE	0	24
1145	7844	49	1	0	1	0	0	0	0	0	0	26.02	1	0	0	1	0	0	0	0	0		0	0	1	0	0	0	0	0	aEE	0	29
1146	7858	46	1	0	1	0	1	0	0	0	0	22.32	1	0	1	0	0	0	0	0	0		0	0	1	0	0	0	0	0	aEE	0	40
1147	7869	67	1	1	1	0	1	0	0	0	0	22.74	1	0	0	0	0	0	0	0	0		0	0	1	0	0	0	0	0	aEE	0	35
1148	7880	63	1	0	0	1	0	0	0	0	0	24.73	1	0	0	0	0	0	0	0	0		0	0	1	0	0	0	0	0	aEE	0	29
1149	7887	46	1	1	0	1	0	0	0	0	0	24.56	1	0	0	1	0	0	0	0	0		0	0	1	0	0	0	0	0	aEE	0	39
1150	7946	40	1	0	0	1	1	1	0	0	0	28.01	1	1	0	0	0	0	0	0	0		0	0	1	0	0	0	0	0	aEE	0	52
1151	7961	46	1	0	1	1	1	1	0	0	0	24.54	1	0	0	0	0	0	0	0	0		0	0	1	0	0	0	0	0	aEE	0	39
1152	7978	43	2	0	0	0	0	0	1	0	0	28.94	1	0	0	1	0	0	0	0	0		0	0	1	0	0	0	0	0	aEE	0	51
1153	7986	46	1	0	0	0	1	0	0	0	0	22.38	1	2	0	0	0	0	0	0	0		0	0	1	0	0	0	0	0	aEE	0	48
1154	7993	39	1	1	1	1	1	0	1	0	0	25.13	1	0	0	0	0	0	0	0	0		0	0	1	0	0	0	0	0	aEE	0	30
1155	8013	52	1	0	1	0	0	0	1	0	0	27.75	1	0	0	0	0	0	0	0	0		0	0	1	0	0	0	0	0	aEE	0	32
1156	8031	67	1	0	0	0	1	0	0	0	0	21.27	1	0	0	1	0	0	0	0	0		0	0	1	0	0	0	0	0	aEE	0	32
1157	8043	37	1	0	0	0	0	0	0	0	0	24.93	2	1	0	0	0	0	0	0	0		0	0	1	0	0	0	0	0	aEE	0	32
1158	8051	39	1	1	0	0	1	0	0	0	0	27.12	2	0	0	0	0	0	0	0	0		0	0	1	0	0	0	0	0	aEE	0	59
1159	8071	54	2	0	0	1	1	0	0	0	0	33.8	1	0	0	0	0	0	0	0	0		0	1	1	0	0	0	0	0	aEE	0	26
1160	8084	52	1	0	0	0	1	0	0	0	0	28.38	3	1	1	0	0	0	0	1	0		0	1	1	0	0	0	0	0	aEE	0	32
1161	8420	65	2	0	0	0	1	0	0	0	0	22.51	1	0	1	0	0	0	0	1	0		0	1	1	0	0	0	0	0	aEE	0	46
1162	8424	69	1	0	0	0	0	1	0	0	0	22.53	1	0	0	0	0	0	0	0	0		0	0	1	0	0	0	0	0	aEE	0	38
1163	8441	54	1	0	1	0	1	0	0	0	0	22.86	1	0	0	0	0	0	0	0	0		0	1	1	0	0	0	0	0	aEE	0	52
1164	8443	69	1	0	0	0	0	0	0	0	0	22.1	1	0	0	0	0	0	0	0	0		0	0	1	0	0	0	0	0	aEE	0	34
1165	8464	45	1	0	0	0	1	1	0	0	0	27.77	1	0	0	0	0	0	0	0	0		0	0	1	0	0	0	0	0	aEE	0	48
1166	8465	52	1	0	1	0	0	0	0	0	0	24.96	1	0	0	1	0	0	0	0	0		0	0	1	0	0	0	0	0	aEE	0	37
1167	8469	59	1	0	1	1	0	0	0	0	0	21.19	2	0	0	0	0	0	0	0	0		0	0	1	0	0	0	0	0	aEE	0	33
1168	8473	63	1	0	0	0	0	0	0	0	0	24.46	1	1	0	0	0	0	0	0	0		0	0	1	0	0	0	0	0	aEE	0	24
1169	8479	58	1	0	1	0	1	0	0	0	0	22.39	1	1	1	0	0	0	0	0	0		0	0	1	0	0	0	0	0	aEE	0	36
1170	8481	49	1	1	1	1	0	0	0	0	0	19.03	1	0	0	0	0	0	0	0	0		0	0	1	0	0	0	0	0	aEE	0	51
1171	8504	41	1	0	0	0	1	0	1	0	0	26.03	1	0	0	0	0	0	0	0	0		0	0	1	0	0	0	0	0	aEE	0	50
1172	8509	70	2	0	0	0	0	0	0	0	0	23.73	1	0	0	1	0	0	0	0	0		0	0	1	0	0	0	0	0	aEE	0	21
1173	8516	64	1	0	0	0	0	0	0	0	0	24.8	1	0	0	0	0	0	0	0	1		0	0	1	0	0	0	0	0	aEE	0	38
1174	8517	52	1	0	1	0	1	0	0	0	0	30.49	1	0	0	1	0	0	0	0	0		0	0	1	0	0	0	0	0	aEE	0	41
1175	8530	59	1	0	0	1	0	0	0	0	0	24.31	1	0	0	0	0	0	0	0	0		0	0	1	0	0	0	0	0	aEE	0	45
1176	8534	45	1	1	0	1	1	1	1	1	0	29.38	1	0	0	0	0	0	0	0	0		0	0	1	0	0	0	0	0	aEE	0	53
1177	8539	51	1	1	0	0	1	1	0	0	0	23.89	2	0	1	0	0	0	0	0	0		0	0	1	0	0	0	0	0	aEE	0	37
1178	8561	56	1	0	1	0	0	0	0	0	0	20.62	1	1	0	0	0	0	0	0	0		0	0	1	0	0	0	0	0	aEE	0	32
1179	8564	41	1	0	0	0	1	1	0	0	0	21.22	1	0	0	0	0	0	0	0	0		0	0	1	0	0	0	0	0	aEE	0	42
1180	8567	45	1	0	0	0	0	0	0	0	0	21.72	1	1	0	0	0	0	0	0	0		0	0	1	0	0	0	0	0	aEE	0	28
1181	8573	51	1	0	0	0	1	0	0	0	0	25.64	1	0	0	1	0	0	0	0	0		0	0	1	0	0	0	0	0	aEE	0	38
1182	8576	48	1	1	0	0	1	0	0	0	0	37.18	2	1	0	0	0	0	0	1	0		0	1	1	0	0	0	0	0	aEE	0	43
1183	8585	58	1	0	1	1	1	0	0	0	0	22.49	1	0	0	0	0	0	0	0	0		0	0	1	0	0	0	0	0	aEE	0	31
1184	8588	62	1	0	1	0	1	0	0	0	0	26.31	1	0	0	1	0	0	0	1	1		0	0	1	0	0	0	0	0	aEE	0	35
1185	8590	57	2	0	0	0	1	0	1	0	0	23.73	1	1	0	0	0	0	0	0	1		0	0	1	0	0	0	0	0	aEE	0	56
1186	8593	53	1	0	0	1	1	1	1	0	0	24.45	1	0	0	0	0	0	0	0	0		0	0	1	0	0	0	0	0	aEE	0	55
1187	8618	56	1	0	0	0	0	0	0	0	0	24.77	1	0	0	0	0	0	0	0	0		0	0	1	0	0	0	0	0	aEE	0	27
1188	8621	61	1	0	0	0	1	0	0	0	0	24.02	2	0	0	1	0	0	0	0	0		0	0	1	0	0	0	0	0	aEE	0	37
1189	8625	53	1	0	1	1	1	1	1	0	0	29.07	1	0	0	0	0	0	0	0	0		0	0	1	0	0	0	0	0	aEE	0	49
1190	8638	51	1	0	0	0	1	1	0	0	0	18.81	1	0	0	0	0	0	0	0	0		0	0	1	0	0	0	0	0	aEE	0	45
1191	8682	58	1	1	1	0	0	0	1	0	0	23.94	1	1	0	0	0	0	0	0	0		0	0	1	0	0	0	0	0	aEE	0	32
1192	8694	49	1	0	0	0	0	0	1	0	0	20.38	1	0	0	0	0	0	0	0	0		0	0	1	0	0	0	0	0	aEE	0	46
1193	8717	56	1	0	1	0	1	0	1	0	0	30.8	2	0	0	0	0	0	0	0	0		0	0	1	0	0	0	0	0	aEE	0	42
1194	8720	72	2	0	0	0	0	1	0	0	0	21	1	0	0	1	0	0	0	0	0		0	0	1	0	0	0	0	0	aEE	0	47
1195	8724	50	1	0	0	0	1	0	0	0	0	24.11	1	0	0	0	0	0	0	0	0		0	0	1	0	0	0	0	0	aEE	0	44
1196	8729	45	1	1	1	1	1	1	1	0	0	23.03	1	0	0	0	0	0	0	0	0		0	0	1	0	0	0	0	0	aEE	0	44
1197	8733	41	1	0	0	0	0	1	0	0	0	23.29	1	1	0	0	0	0	0	0	0		0	0	1	0	0	0	0	0	aEE	0	30
1198	8734	42	2	0	0	1	0	0	0	0	0	26.86	1	0	0	0	0	0	0	0	0		0	0	1	0	0	0	0	0	aEE	0	42
1199	8737	52	2	1	0	1	0	1	0	0	0	24.57	2	1	0	0	0	0	0	0	0		0	0	1	0	0	0	0	0	aEE	0	33
1200	8747	54	1	0	0	0	0	1	1	0	0	20.52	1	0	0	0	0	0	0	0	0		0	0	1	0	0	0	0	0	aEE	0	27
1201	8755	50	2	0	0	1	1	0	0	0	0	21.69	2	0	0	0	0	0	0	0	0		0	0	1	0	0	0	0	0	aEE	0	37
1202	8773	43	1	0	0	0	1	0	0	0	0	26.09	1	0	0	0	0	0	0	0	0		0	0	1	0	0	0	0	0	aEE	0	41
1203	8805	50	2	0	0	1	1	1	0	0	0	23.43	1	1	0	0	0	0	0	0	0		0	0	1	0	0	0	0	0	aEE	0	36
1204	8861	42	1	1	0	1	0	0	1	0	0	24.43	1	1	0	0	0	1	0	0	0		0	0	1	0	0	0	0	0	aEE	0	53
1205	8865	32	2	0	0	0	1	0	0	0	0	23.31	1	0	0	0	0	0	0	0	0		0	0	1	0	0	0	0	0	aEE	0	29
1206	8869	44	1	0	0	0	1	0	0	0	0	25.98	1	0	0	0	0	0	0	0	0		0	0	1	0	0	0	0	0	aEE	0	25
1207	8893	63	1	1	0	0	1	0	0	0	0	21.36	1	0	0	1	0	0	0	1	0		0	1	1	0	0	0	0	0	aEE	0	40
1208	8905	52	2	0	0	0	1	1	0	0	0	28	1	0	0	0	0	0	0	0	0		0	0	1	0	0	0	0	0	aEE	0	42
1209	8934	41	1	0	0	0	1	1	0	0	0	36.29	1	1	0	0	0	0	0	0	0		0	0	1	0	0	0	0	0	aEE	0	35
1210	8944	49	1	0	0	0	0	1	0	0	0	19.81	1	0	0	0	0	0	0	0	0		0	0	1	0	0	0	0	0	aEE	0	40
1211	8976	45	1	0	0	0	1	1	0	0	0	25.75	1	1	0	0	0	0	0	0	0		0	0	1	0	0	0	0	0	aEE	0	36
1212	9011	43	1	0	1	1	0	1	0	0	0	21.45	1	0	0	0	0	0	0	0	0		0	0	1	0	0	0	0	0	aEE	0	47
1213	9013	55	1	0	1	0	1	0	0	0	0	26.42	1	1	0	0	0	0	0	1	0		0	1	1	0	0	0	0	0	aEE	0	44
1214	9032	40	1	0	1	1	1	1	1	1	0	21.3	1	0	0	0	0	0	0	0	0		0	0	1	0	0	0	0	0	aEE	0	54
1215	9075	47	1	0	0	0	1	0	0	0	0	23.03	1	0	0	0	0	0	0	0	0		0	0	1	0	0	0	0	0	aEE	0	21
1216	9082	56	1	0	0	0	1	1	0	0	0	17.63	3	1	1	0	0	0	0	0	0		0	0	1	0	0	0	0	0	aEE	0	38
1217	9108	54	1	0	1	1	0	0	0	0	0	23.15	1	0	0	0	0	0	0	0	0		0	0	1	0	0	0	0	0	aEE	0	26
1218	9117	55	1	1	0	0	0	0	0	0	0	26.57	1	1	0	0	0	0	0	0	0		0	0	1	0	0	0	0	0	aEE	0	32
1219	9153	41	1	0	0	1	1	1	1	0	0	22.46	1	0	0	0	0	0	0	0	0		0	0	1	0	0	0	0	0	aEE	0	34
1220	9188	58	2	0	0	0	0	0	0	0	0	27.3	1	0	0	0	0	0	0	0	0		0	0	1	0	0	0	0	0	aEE	0	44
1221	9212	39	1	0	1	0	1	1	0	0	0	25.78	1	1	0	0	0	0	0	0	0		0	0	1	0	0	0	0	0	aEE	0	35
1222	9249	47	1	0	1	0	0	0	0	0	0	22.46	2	0	0	0	0	0	0	0	0		0	1	1	0	0	0	0	0	aEE	0	53
1223	9381	44	2	0	0	0	0	0	0	0	0	22.96	1	0	0	0	0	0	0	0	0		0	0	1	0	0	0	0	0	aEE	0	39
1224	9382	46	1	0	1	0	1	1	1	0	0	26.04	1	1	0	0	0	0	0	0	0		0	0	1	0	0	0	0	0	aEE	0	44
1225	9388	56	1	0	1	0	0	0	1	0	0	25.17	1	0	0	1	0	0	0	0	0		0	0	1	0	0	0	0	0	aEE	0	45
1226	9394	61	1	0	0	0	1	0	0	0	0	26.24	2	1	0	0	0	0	0	0	0		0	0	1	0	0	0	0	0	aEE	0	38
1227	9395	55	1	0	1	1	1	1	1	0	0	26.66	1	0	0	1	0	0	0	0	0		0	0	1	0	0	0	0	0	aEE	0	43
1228	9397	59	1	0	1	0	1	0	0	0	0	23.98	2	0	0	0	0	0	0	0	0		0	0	1	0	0	0	0	0	aEE	0	37
1229	9398	47	1	0	0	1	0	0	0	0	0	22.14	1	1	0	0	0	0	0	0	0		0	0	1	0	0	0	0	0	aEE	0	46
1230	9399	65	1	1	0	0	1	0	0	0	0	23.46	2	2	1	1	0	0	0	0	0		0	0	1	0	0	0	0	0	aEE	0	21
1231	9416	60	1	0	0	1	0	0	0	0	0	22.85	1	1	0	0	0	0	0	0	0		0	0	1	0	0	0	0	0	aEE	0	47
1232	9466	55	1	0	0	1	1	0	0	0	0	21.4	1	0	0	0	0	0	0	0	0		0	0	1	0	0	0	0	0	aEE	0	41
1233	9477	43	2	0	0	0	1	0	1	0	0	19.14	1	0	0	1	1	1	0	0	0		0	1	1	0	0	0	0	0	aEE	0	42
1234	10304	40	1	0	0	0	1	0	1	0	0	23.18	1	0	0	0	0	0	0	0	0		0	0	1	0	0	0	0	0	aEE	0	57
1235	10344	57	1	1	1	1	0	0	0	0	0	30.14	1	0	0	1	0	0	0	0	0		0	0	1	0	0	0	0	0	aEE	0	42
1236	10394	58	1	0	0	0	0	0	0	0	0	22.41	1	0	0	0	0	0	0	0	0		0	0	1	0	0	0	0	0	aEE	0	32
1237	10432	43	2	0	0	1	1	0	0	0	0	21.23	1	0	0	0	0	0	0	0	0		0	0	1	0	0	0	0	0	aEE	0	41
1238	10440	66	1	1	0	0	0	0	0	0	0	30.45	1	0	0	1	0	0	0	1	0		0	0	1	0	0	0	0	0	aEE	0	45
1239	10454	72	2	0	0	1	0	1	0	0	0	25.89	1	0	0	1	0	0	0	0	0		0	1	1	0	0	0	0	0	aEE	0	45
1240	10466	47	1	0	1	1	1	0	0	0	0	25.91	1	0	0	0	0	0	0	0	0		0	0	1	0	0	0	0	0	aEE	0	35
1241	10470	45	1	0	0	0	1	0	0	0	0	22.91	1	0	0	0	0	0	0	0	0		0	0	1	0	0	0	0	0	aEE	0	46
1242	10627	49	1	0	0	1	1	0	0	0	0	23.3	1	0	0	0	0	0	0	0	0		0	0	1	0	0	0	0	0	aEE	0	48
1243	10654	47	1	0	1	0	0	0	1	0	0	22.71	1	1	0	0	0	0	0	0	0		0	0	1	0	0	0	0	0	aEE	0	35
1244	10658	36	1	0	1	0	1	1	0	0	0	19.33	1	1	0	1	0	0	0	0	0		0	0	1	0	0	0	0	0	aEE	0	29
1245	10685	56	1	1	1	0	1	0	0	0	0	22.81	1	0	0	0	0	0	0	0	0		0	0	1	0	0	0	0	0	aEE	0	33
1246	10714	46	1	1	0	1	0	0	0	0	0	26.27	1	0	0	0	0	0	0	0	0		0	0	1	0	0	0	0	0	aEE	0	41
1247	12387	50	1	0	0	0	1	0	0	0	0	19.83	1	1	0	0	0	0	0	0	0		0	0	1	0	0	0	0	0	aEE	0	46
1248	14249	55	2	0	0	0	1	0	0	0	0	21.76	1	1	0	1	0	0	0	0	0		0	0	1	0	0	0	0	0	aEE	0	38
1249	6527	65	1	0	0	1	0	1	1	0	0	21.68	1	0	0	0	0	0	0	0	0		0	1	1	0	0	0	0	0	aEE	0	44
1250	6713	45	1	0	1	0	1	0	0	0	0	22.23	1	1	0	0	0	0	0	0	0		0	0	1	0	0	0	0	0	aEE	0	35
1251	6983	60	1	0	0	0	0	0	0	0	0	24.59	3	1	0	0	0	0	0	1	1		0	0	1	0	0	0	0	0	aEE	0	25
1252	7314	64	1	0	0	1	0	0	0	0	0	23.51	2	0	1	0	0	0	0	0	0		0	1	1	0	0	0	0	0	aEE	0	44
1253	9024	42	1	0	0	0	1	0	0	0	0	23.96	1	0	0	0	0	0	0	0	0		0	0	1	0	0	0	0	0	aEE	0	43
1254	14261	58	1	0	1	0	0	0	0	0	0	25.47	1	2	0	0	0	0	0	1	0		0	0	1	0	0	0	0	0	aEE	0	28
1255	159	45	1	0	0	1	1	0	0	0	0	27.2	1	0	0	0	0	0	0	0	0		0	0	1	0	0	0	0	0	aEE	0	37
1256	529	61	1	0	0	1	1	0	0	0	0	27.02	1	1	0	0	0	0	0	0	0		0	0	1	0	0	0	0	0	aEE	0	31
1257	666	50	2	0	0	0	0	0	1	1	0	20.44	1	0	0	0	0	0	0	0	0		0	0	1	0	0	0	0	0	aEE	0	51
1258	1083	42	1	1	0	0	1	0	0	0	0	26.4	1	0	0	0	1	0	0	0	1		0	0	1	0	0	0	0	0	aEE	0	38
1259	2333	43	1	0	0	0	0	0	0	0	0	32.32	1	0	0	0	0	0	0	0	1		0	1	1	0	0	0	0	0	aEE	0	46
1260	5939	72	1	0	0	0	1	0	0	0	0	27.8	1	0	0	0	0	0	0	0	0		0	0	1	0	0	0	0	0	aEE	0	48
1261	7884	63	2	0	0	0	1	1	0	0	0	21.37	1	0	0	0	0	0	0	0	0		0	0	1	0	0	0	0	0	aEE	0	32
1262	3692	79	1	0	0	0	0	0	0	0	0	23.56	3	2	1	0	0	0	0	0	0		0	0	1	0	0	0	0	0	aEE	0	27
1263	43	35	2	0	0	0	0	0	0	0	0	17.94	0	0	0	0	0	0	0	0	0		0	0	0	1	1	1	0	0		0	40
1264	80	49	1	0	1	1	1	1	0	0	0	28.5	0	2	0	0	0	0	0	0	0		0	0	0	1	0	0	0	0		0	34
1265	84	51	2	0	0	1	1	0	1	1	0	22.9	0	0	0	0	0	0	0	0	0		0	0	0	1	1	1	0	0		0	54
1266	145	43	1	0	0	0	0	0	1	0	0	21.45	0	0	0	1	0	0	0	0	0		0	0	0	1	0	0	0	0		0	43
1267	154	53	1	0	0	1	0	0	1	0	0	20.01	0	0	0	1	0	0	0	0	0		0	0	0	1	0	0	0	0		0	48
1268	162	47	2	0	0	0	0	0	0	0	0	21	0	1	0	0	0	0	0	0	0		0	0	0	1	0	0	0	0		0	24
1269	227	42	2	0	0	1	1	1	1	1	0	20.03	0	0	0	0	0	0	0	0	0		0	0	0	1	1	1	0	0		0	75
1270	237	57	1	0	1	0	1	1	1	1	0	21.56	0	0	0	0	0	0	1	0	1		0	0	0	1	0	0	0	0		0	39
1271	296	52	1	0	1	0	0	0	1	0	0	26.98	0	2	0	1	0	0	0	0	0		0	0	0	1	1	0	1	0		0	42
1272	298	60	1	0	0	1	1	0	1	1	0	24.63	0	0	0	1	0	0	0	0	0		0	0	0	1	0	0	0	0		0	58
1273	308	49	1	0	0	0	1	0	1	0	0	29.27	0	0	0	0	0	1	0	0	0		0	0	0	1	0	0	0	0		0	46
1274	328	61	1	0	0	1	1	0	0	0	0	25.54	0	1	1	1	0	0	0	0	0		0	0	0	1	0	0	0	0		0	35
1275	332	72	1	0	0	0	0	0	0	0	0	26.67	0	0	0	1	0	0	0	0	0		0	1	0	1	0	0	0	0		0	31
1276	372	74	1	0	0	1	1	0	0	0	0	21.89	0	0	0	1	0	0	0	0	0		0	1	0	1	1	1	0	0		0	47
1277	398	43	2	0	1	1	1	1	1	0	0	22.16	0	0	0	1	0	0	0	0	0		0	0	0	1	0	0	0	0		0	49
1278	481	32	1	1	0	0	0	1	0	0	0	21	0	1	0	0	0	0	0	0	0		0	0	0	1	0	0	0	0		0	51
1279	524	52	1	0	0	0	0	0	0	0	0	18.37	0	0	0	1	0	0	0	0	0		0	0	0	1	0	0	0	0		0	53
1280	526	69	1	0	1	0	0	0	0	0	0	21.67	0	0	0	1	0	0	0	0	0		0	0	0	1	0	0	0	0		0	37
1281	552	54	1	0	1	1	1	0	0	0	0	23.48	0	1	0	0	0	0	0	0	0		0	0	0	1	0	0	0	0		0	47
1282	556	50	1	0	0	1	0	1	1	0	0	21.51	0	0	0	1	0	0	0	0	0		0	0	0	1	0	0	0	0		0	47
1283	577	48	2	0	0	0	1	0	0	0	0	16.65	0	0	0	0	0	0	0	0	0		0	1	0	1	1	0	1	0		0	38
1284	638	56	1	1	0	0	1	0	0	0	0	25.83	0	0	0	1	0	0	0	0	0		0	0	0	1	1	1	0	0		0	31
1285	643	54	1	0	1	0	1	0	0	0	0	22.58	0	0	0	0	0	0	0	0	0		0	0	0	1	0	0	0	0		0	36
1286	696	58	1	1	1	1	1	0	0	0	0	15.12	0	0	0	1	0	0	0	0	0		0	0	0	1	0	0	0	0		0	25
1287	708	50	1	0	0	1	1	0	0	0	0	20.74	0	0	0	0	0	0	0	0	0		0	0	0	1	0	0	0	0		0	40
1288	715	40	2	0	0	0	1	1	1	1	0	22.14	0	0	0	0	0	0	0	0	0		0	0	0	1	1	1	1	0		0	74
1289	726	58	2	0	0	0	0	0	0	0	0	18.23	0	0	0	0	0	0	1	0	1		0	0	0	1	0	0	0	0		0	38
1290	729	56	1	0	1	1	1	1	1	0	0	21.9	0	0	0	0	0	0	0	0	0		0	0	0	1	0	0	0	0		0	38
1291	733	60	1	0	0	1	0	0	0	0	0	23.84	0	2	0	1	0	0	0	0	0		0	0	0	1	0	0	0	0		0	58
1292	776	41	2	1	0	0	1	0	0	0	0	31.57	0	0	0	0	0	0	0	0	0		0	0	0	1	1	1	0	0		0	58
1293	778	57	1	0	1	0	1	0	1	0	0	29.55	0	0	0	1	0	0	0	1	1		0	0	0	1	0	0	0	0		0	38
1294	791	62	1	1	1	0	1	1	0	0	0	16.94	0	0	0	1	0	0	0	0	0		0	0	0	1	0	0	0	0		0	38
1295	798	57	1	1	1	0	1	0	1	0	0	22.53	0	0	0	1	0	0	0	0	0		0	0	0	1	0	0	0	0		0	61
1296	804	37	2	1	0	0	1	0	1	0	0	18.13	0	0	0	1	0	0	0	0	0		0	0	0	1	1	0	1	0		0	51
1297	805	40	2	0	1	1	1	1	1	0	0	24.38	0	0	0	0	0	0	0	0	0		0	0	0	1	1	1	0	0		0	61
1298	821	56	2	0	0	0	1	0	0	0	0	22.67	0	0	0	0	0	0	0	0	0		0	0	0	1	1	1	0	0		0	29
1299	823	31	1	0	0	0	1	0	1	0	0	18.65	0	1	0	0	0	0	0	0	0		0	0	0	1	0	0	0	0		0	54
1300	825	52	1	0	1	0	1	0	1	0	0	27.53	0	0	0	0	0	0	0	0	1		0	1	0	1	0	0	0	0		0	50
1301	826	62	1	1	0	0	0	0	0	0	0	25.91	0	1	0	1	0	0	0	0	0		0	0	0	1	0	0	0	0		0	40
1302	842	49	2	0	0	1	1	1	0	0	0	21.1	0	0	0	0	0	0	0	0	0		0	0	0	1	1	0	1	0		0	32
1303	887	64	1	0	1	1	1	0	0	0	0	25.29	0	1	0	1	0	0	0	0	1		0	0	0	1	0	0	0	0		0	42
1304	927	64	1	0	1	0	0	0	0	0	0	27.86	0	1	0	1	0	0	0	0	1		0	0	0	1	0	0	0	0		0	46
1305	931	52	1	1	0	0	1	0	1	1	0	26.68	0	0	0	0	0	0	0	0	0		0	0	0	1	1	0	1	0		0	54
1306	977	57	1	0	1	0	0	0	1	0	0	22.72	0	0	0	0	0	0	0	0	0		0	0	0	1	1	1	0	0		0	37
1307	985	70	2	0	0	0	1	0	0	0	0	21.33	0	0	0	1	0	0	0	0	1		0	1	0	1	0	0	0	0		0	38
1308	991	49	2	1	0	1	1	1	1	0	0	20.96	0	0	0	1	0	0	0	0	0		0	0	0	1	0	0	0	0		0	39
1309	1013	51	2	0	0	1	1	0	1	0	0	19.15	0	0	0	0	0	0	0	0	0		0	0	0	1	0	0	0	0		0	56
1310	1047	50	2	0	0	1	1	1	1	1	0	18.73	0	0	0	0	0	0	0	0	0		0	0	0	1	0	0	0	0		0	66
1311	1071	58	1	0	0	1	0	0	0	0	0	24.63	0	0	0	0	0	0	0	0	1		0	0	0	1	0	0	0	0		0	44
1312	1100	68	2	0	0	1	0	0	0	0	0	26.07	0	0	0	1	1	1	0	0	0		0	0	0	1	1	1	1	0		0	43
1313	1116	53	1	1	1	0	1	0	0	0	0	24.07	0	1	0	0	0	0	0	0	0		0	0	0	1	0	0	0	0		0	38
1314	1133	46	2	0	0	0	1	0	0	0	0	23.25	0	1	0	0	0	0	0	0	0		0	0	0	1	1	0	1	0		0	37
1315	1236	43	2	0	0	0	0	0	1	1	0	20.03	0	0	0	0	0	0	0	0	0		0	0	0	1	1	1	1	0		0	51
1316	1335	43	2	0	0	0	1	0	1	1	0	20.8	0	1	0	0	0	0	0	0	0		0	0	0	1	0	0	0	0		0	57
1317	1409	41	2	0	0	0	1	0	1	0	0	20.27	0	1	0	0	0	0	0	0	0		0	0	0	1	0	0	0	0		0	55
1318	1418	46	2	0	0	0	1	0	0	0	0	22.38	0	0	0	1	0	0	0	0	0		0	0	0	1	1	0	1	0		0	48
1319	1423	52	2	0	0	1	1	1	1	0	0	24.02	0	1	0	0	0	0	0	1	0		0	1	0	1	1	1	0	0		0	50
1320	1500	49	1	1	1	0	1	0	1	0	0	25.09	0	1	0	0	0	0	0	0	0		0	0	0	1	0	0	0	0		0	53
1321	1511	55	1	0	0	1	0	0	0	0	0	20.4	0	0	0	1	0	0	0	0	0		0	0	0	1	0	0	0	0		0	49
1322	1526	40	1	0	0	1	1	0	1	1	0	26.51	0	1	0	1	0	0	0	0	0		0	0	0	1	1	0	1	0		0	64
1323	1534	73	1	0	0	0	1	0	0	0	0	25.72	0	1	0	1	1	1	0	0	0		0	0	0	1	0	0	0	0		0	35
1324	1561	48	2	0	0	1	1	0	0	1	0	20.9	0	0	0	1	0	0	0	0	0		0	0	0	1	0	0	0	0		0	55
1325	1600	46	1	0	1	0	0	0	0	0	0	31.58	0	1	0	0	0	0	0	0	0		0	0	0	1	1	1	1	0		0	49
1326	1618	70	1	0	1	0	1	0	0	0	0	23.41	0	0	0	0	0	0	0	0	0		0	0	0	1	0	0	0	0		0	43
1327	1620	46	1	1	1	0	0	0	1	1	0	32.02	0	0	0	0	0	0	0	0	0		0	0	0	1	0	0	0	0		0	68
1328	1621	48	2	0	0	0	1	0	1	1	0	23.58	0	0	0	0	0	0	0	0	0		0	0	0	1	0	0	0	0		0	60
1329	1633	66	1	0	0	0	1	1	0	0	0	24.64	0	0	0	1	0	0	0	1	1		0	0	0	1	1	1	0	0		0	43
1330	1640	54	1	0	1	1	1	1	1	0	0	20.52	0	0	0	1	0	0	0	0	0		0	0	0	1	0	0	0	0		0	52
1331	1666	54	1	1	1	0	1	1	0	0	0	24.75	0	1	0	1	0	0	0	0	0		0	0	0	1	0	0	0	0		0	37
1332	1680	67	2	0	0	0	1	0	1	0	0	25.36	0	0	0	1	0	0	0	0	0		0	1	0	1	0	0	0	0		0	63
1333	1720	67	1	0	0	1	1	0	0	0	0	24.01	0	1	0	1	0	0	0	1	0		0	0	0	1	1	1	1	0		0	38
1334	1721	58	1	0	1	0	1	0	0	0	0	26.49	0	0	0	0	0	0	0	0	1		0	1	0	1	0	0	0	0		0	39
1335	1727	42	2	0	0	1	1	1	1	1	0	17.63	0	0	0	0	0	0	0	0	0		0	0	0	1	0	0	0	0		0	54
1336	1732	47	1	0	0	1	1	0	1	0	0	19.61	0	0	0	0	1	0	0	0	0		0	0	0	1	1	0	1	0		0	41
1337	1751	61	2	0	0	0	1	0	0	0	0	24.45	0	0	0	0	0	0	0	0	0		0	0	0	1	0	0	0	0		0	41
1338	1755	48	1	0	1	0	1	0	1	1	0	24.22	0	0	0	0	0	0	0	0	0		0	0	0	1	0	0	0	0		0	57
1339	1757	52	2	0	0	1	1	0	0	0	0	18.66	0	0	0	1	0	0	0	0	0		0	0	0	1	0	0	0	0		0	51
1340	1825	60	2	0	0	0	0	0	0	1	0	23.12	0	0	0	1	0	0	0	0	0		0	0	0	1	1	1	1	0		0	38
1341	1833	56	1	0	0	1	1	1	0	0	0	34.54	0	0	0	0	0	0	0	0	0		0	0	0	1	0	0	0	0		0	42
1342	1907	51	1	1	1	0	1	0	1	0	0	21.55	0	0	0	1	0	0	0	0	0		0	0	0	1	0	0	0	0		0	35
1343	1910	64	1	0	1	0	0	0	0	0	0	21.54	0	2	0	0	0	0	0	0	0		0	0	0	1	0	0	0	0		0	32
1344	1915	45	1	1	0	1	1	1	1	0	0	19.27	0	0	0	0	0	0	0	0	0		0	0	0	1	1	1	0	0		0	51
1345	1958	61	1	1	0	0	0	0	0	0	0	24.71	0	0	0	0	0	0	0	0	0		0	1	0	1	1	1	1	0		0	24
1346	1979	71	1	0	0	0	0	0	0	0	0	25.07	0	1	0	1	0	0	0	0	0		0	0	0	1	0	0	0	0		0	41
1347	2045	64	1	0	0	1	1	0	0	0	0	18.59	0	1	0	1	0	0	0	0	0		1	1	0	1	0	0	0	0		0	50
1348	2061	62	1	0	1	0	1	0	1	0	0	23.11	0	1	0	1	0	0	0	0	0		0	1	0	1	1	1	0	0		0	55
1349	2107	57	1	0	0	0	1	0	0	0	0	28.7	0	2	0	1	0	0	0	0	0		1	1	0	1	0	0	0	0		0	36
1350	2157	54	2	1	0	0	1	0	1	0	0	17.21	0	0	0	0	0	0	0	0	0		0	1	0	1	1	1	0	0		0	57
1351	2183	58	2	0	0	0	0	0	0	1	0	18.83	0	0	0	0	0	0	0	0	0		0	0	0	1	0	0	0	0		0	54
1352	2203	44	2	0	0	0	1	1	1	0	0	23.53	0	1	1	1	0	0	0	0	0		0	0	0	1	1	0	1	0		0	36
1353	2219	69	1	0	1	0	1	0	0	0	0	25.45	0	0	0	1	0	0	0	0	0		0	0	0	1	0	0	0	0		0	28
1354	2233	43	1	0	1	1	1	0	0	1	0	23.84	0	1	0	0	0	0	0	0	0		0	0	0	1	1	0	1	0		0	72
1355	2244	78	1	0	0	1	0	0	0	0	0	23.56	0	0	0	1	0	0	0	0	0		0	0	0	1	0	0	0	0		0	46
1356	2246	54	1	1	1	0	1	0	0	0	0	23.69	0	1	0	0	0	0	0	0	0		0	0	0	1	1	0	1	0		0	55
1357	2249	59	1	0	1	0	0	0	0	0	0	20.26	0	1	0	1	0	0	0	1	0		0	0	0	1	0	0	0	0		0	36
1358	2341	49	1	0	1	1	1	0	0	0	0	21.95	0	1	0	0	0	0	0	0	0		0	0	0	1	0	0	0	0		0	49
1359	2397	40	1	0	0	0	0	1	1	0	0	24.35	0	0	0	0	0	0	0	0	0		0	0	0	1	0	0	0	0		0	36
1360	2439	48	2	1	0	0	1	0	1	0	0	20.81	0	1	0	0	0	0	0	0	0		0	0	0	1	1	1	1	0		0	38
1361	2480	69	2	0	0	0	1	0	1	0	0	22.29	0	1	0	1	0	0	0	1	0		0	1	0	1	0	0	0	0		0	45
1362	2497	66	2	0	0	0	1	1	0	0	0	17.67	0	0	0	1	0	0	0	0	0		0	0	0	1	1	1	1	0		0	48
1363	2527	55	1	0	0	1	1	0	0	0	0	24.29	0	0	0	1	0	0	0	0	0		0	0	0	1	0	0	0	0		0	39
1364	2557	45	2	0	0	1	1	0	0	0	0	24.38	0	1	0	0	0	0	0	0	0		0	0	0	1	1	1	0	0		0	36
1365	2575	60	1	0	1	0	1	0	0	0	0	27.76	0	0	0	1	0	0	0	0	0		0	1	0	1	0	0	0	0		0	25
1366	2580	53	1	0	1	0	0	0	0	0	0	22.04	0	0	0	0	0	0	0	0	0		0	0	0	1	0	0	0	0		0	40
1367	2653	47	2	0	0	1	1	0	1	1	0	20.36	0	0	0	0	0	0	0	0	0		0	0	0	1	1	0	1	0		0	53
1368	2657	44	2	0	0	0	0	0	0	1	0	17.45	0	0	0	1	0	0	0	0	0		0	0	0	1	1	0	1	0		0	62
1369	2688	46	1	0	0	0	1	1	0	0	0	30.84	0	0	0	1	0	0	0	0	0		0	0	0	1	0	0	0	0		0	31
1370	2702	45	2	0	0	1	1	0	1	0	0	19.28	0	0	0	1	0	0	0	0	0		0	0	0	1	0	0	0	0		0	41
1371	2715	68	2	0	0	0	1	1	0	0	0	24.35	0	0	0	1	0	0	0	1	1		0	0	0	1	1	1	1	0		0	25
1372	2735	54	2	0	0	0	1	0	1	1	0	19.25	0	0	0	0	0	0	0	0	0		0	0	0	1	1	1	1	0		0	66
1373	2748	71	1	0	0	0	1	0	0	0	0	19.18	0	0	0	1	0	0	0	0	0		0	0	0	1	0	0	0	0		0	40
1374	2753	63	1	0	0	0	1	0	0	0	0	27.06	0	0	0	0	0	0	0	0	0		0	0	0	1	0	0	0	0		0	37
1375	2768	66	2	0	0	1	0	0	0	1	0	21.35	0	1	0	0	0	0	0	0	0		0	0	0	1	1	1	0	0		0	63
1376	2776	50	2	0	0	0	1	1	1	0	0	22.16	0	1	0	0	0	0	0	0	0		0	0	0	1	0	0	0	0		0	56
1377	2800	60	1	0	1	1	0	0	1	0	0	25.13	0	1	0	0	0	0	0	1	1		1	0	0	1	0	0	0	0		0	45
1378	2804	68	2	0	0	1	0	0	0	0	0	19.9	0	1	0	1	0	0	0	0	0		0	0	0	1	0	0	0	0		0	53
1379	2809	63	2	0	0	1	0	0	1	0	0	20.19	0	0	0	1	0	0	0	0	0		0	0	0	1	0	0	0	0		0	33
1380	2813	56	1	0	1	0	1	0	0	0	0	23.04	0	0	1	0	0	0	0	1	0		0	0	0	1	0	0	0	0		0	41
1381	2822	54	1	0	0	0	1	0	0	0	0	23.65	0	0	0	1	0	0	0	0	0		0	0	0	1	0	0	0	0		0	47
1382	2840	59	1	0	1	0	0	0	1	0	0	23.53	0	1	0	0	0	0	0	0	0		0	1	0	1	1	0	1	0		0	35
1383	2855	50	1	0	0	1	1	0	1	0	0	19.98	0	1	0	0	0	0	0	0	0		0	0	0	1	1	0	1	0		0	53
1384	2872	45	2	0	0	1	1	0	1	0	0	24.84	0	0	0	1	0	0	0	0	0		0	0	0	1	0	0	0	0		0	42
1385	2895	51	1	0	1	0	0	0	0	0	0	25.18	0	1	0	1	0	0	0	0	0		0	0	0	1	0	0	0	0		0	48
1386	2938	42	1	0	1	1	1	0	1	1	0	21.65	0	0	0	1	0	0	0	0	0		0	0	0	1	1	0	1	0		0	60
1387	2959	52	1	0	0	1	0	0	1	0	0	28.06	0	0	0	1	0	0	0	0	0		0	0	0	1	0	0	0	0		0	51
1388	2989	44	2	0	0	0	1	0	0	0	0	17.53	0	0	0	1	0	0	0	0	0		0	0	0	1	1	0	1	0		0	34
1389	3034	33	1	0	0	0	1	0	1	0	0	22.33	0	0	0	0	0	0	0	0	0		0	0	0	1	0	0	0	0		0	50
1390	3073	61	1	0	1	0	0	0	1	1	0	21.79	0	0	0	0	0	0	0	0	0		0	0	0	1	1	1	0	0		0	60
1391	3076	55	2	0	0	0	1	1	1	1	0	20.26	0	1	0	0	0	0	0	0	0		0	0	0	1	0	0	0	0		0	70
1392	3083	66	1	0	0	1	0	0	0	0	0	28.01	0	0	0	0	0	0	0	0	0		0	0	0	1	0	0	0	0		0	38
1393	3086	45	2	0	0	0	1	0	1	0	0	20.62	0	0	0	0	0	0	0	0	0		0	0	0	1	0	0	0	0		0	45
1394	3123	60	1	0	1	1	1	0	0	0	0	23.83	0	0	0	0	0	0	0	1	0		0	0	0	1	0	0	0	0		0	52
1395	3168	50	1	0	0	1	1	0	0	0	0	25.54	0	0	0	1	0	0	0	0	0		0	0	0	1	0	0	0	0		0	49
1396	3185	51	1	0	0	1	1	1	0	0	0	21.9	0	0	0	1	0	0	0	1	1		0	1	0	1	0	0	0	0		0	42
1397	3235	54	1	0	0	0	1	0	1	0	0	25.54	0	2	0	1	0	0	0	1	1		0	0	0	1	0	0	0	0		0	42
1398	3280	72	1	0	0	0	1	0	0	0	0	30.57	0	0	0	1	1	1	0	1	1		0	1	0	1	0	0	0	0		0	39
1399	3284	66	1	0	0	0	0	1	0	0	0	21.03	0	1	0	0	0	0	0	0	0		0	0	0	1	0	0	0	0		0	42
1400	3314	73	2	0	0	0	1	0	0	0	0	30.14	0	0	0	1	0	0	0	1	1	1	0	1	0	1	0	0	0	0		0	27
1401	3318	52	2	0	0	0	1	0	0	0	0	15.14	0	0	0	0	0	0	0	0	0		0	1	0	1	0	0	0	0		0	37
1402	3354	50	2	0	0	0	1	0	0	0	0	27.7	0	0	0	0	0	0	0	1	0		0	0	0	1	0	0	0	0		0	46
1403	3356	43	2	0	0	1	1	0	0	0	0	19.82	0	0	0	0	0	0	0	0	0		0	0	0	1	0	0	0	0		0	42
1404	3361	47	1	1	1	1	1	0	0	0	1	18.64	0	0	0	0	0	0	0	0	0		0	0	0	1	1	0	1	0		0	31
1405	3363	56	2	0	0	0	0	0	0	0	0	24.34	0	0	0	0	0	0	0	0	0		0	0	0	1	1	1	1	0		0	46
1406	3365	43	1	0	0	0	1	0	0	0	0	26.23	0	0	0	0	0	0	0	0	0		0	0	0	1	0	0	0	0		0	32
1407	3374	52	1	0	1	1	1	0	1	0	0	22.68	0	0	0	0	0	0	0	0	0		0	0	0	1	0	0	0	0		0	52
1408	3387	45	2	0	1	0	1	0	0	0	0	19.67	0	0	0	0	0	0	0	0	0		0	0	0	1	1	1	0	0		0	37
1409	3388	45	2	0	0	1	1	1	1	0	0	20.99	0	0	0	0	0	0	0	0	0		0	0	0	1	0	0	0	0		0	59
1410	3465	50	1	1	0	1	1	1	0	0	0	25.09	0	2	0	0	0	0	0	0	0		0	0	0	1	0	0	0	0		0	52
1411	3477	46	1	0	1	0	1	1	1	0	0	17.75	0	0	0	0	0	0	0	0	0		0	0	0	1	0	0	0	0		0	44
1412	3485	54	2	0	1	0	0	0	1	0	0	18.54	0	0	0	1	0	0	0	0	0		0	0	0	1	1	0	1	0		0	43
1413	3495	59	1	0	0	1	1	1	1	0	0	21.7	0	0	0	0	0	0	0	0	0		0	0	0	1	1	0	1	0		0	42
1414	3605	60	1	1	1	1	0	0	0	0	0	22.79	0	1	0	0	0	0	0	0	0		0	0	0	1	0	0	0	0		0	43
1415	3613	37	1	1	0	0	1	0	0	0	0	24.65	0	1	0	0	0	0	0	0	0		0	0	0	1	0	0	0	0		0	39
1416	3637	74	2	0	0	1	0	0	0	1	0	21.65	0	0	0	1	0	0	0	0	0		0	0	0	1	0	0	0	0		0	55
1417	3652	58	1	0	0	0	1	1	0	0	0	24.8	0	0	0	0	0	0	0	0	1		0	1	0	1	0	0	0	0		0	44
1418	3666	65	1	0	0	0	0	0	0	0	0	25.54	0	0	0	1	0	0	0	0	0		0	1	0	1	0	0	0	0		0	28
1419	3670	54	2	0	0	0	0	0	1	0	0	21.69	0	0	0	1	0	0	0	0	0		0	1	0	1	1	1	1	0		0	35
1420	3725	48	2	0	0	1	0	1	1	1	0	23.19	0	0	0	0	0	0	0	0	0		0	0	0	1	1	1	0	0		0	49
1421	3769	52	2	0	0	0	1	1	1	0	0	19.29	0	0	0	1	0	0	0	0	0		0	0	0	1	1	0	1	0		0	57
1422	3781	57	2	0	0	0	0	0	0	0	0	18.59	0	0	0	0	0	0	0	0	0		0	0	0	1	0	0	0	0		0	38
1423	3798	61	2	0	0	0	1	0	0	0	0	19.04	0	0	0	0	0	0	0	0	0		0	0	0	1	1	0	1	0		0	39
1424	3846	53	2	0	0	0	0	0	1	0	0	20.17	0	0	0	1	0	0	0	0	0		0	0	0	1	0	0	0	0		0	44
1425	3858	43	2	0	0	1	1	0	1	0	0	20.66	0	0	0	0	0	1	0	0	0		0	0	0	1	1	1	0	0		0	55
1426	3862	46	1	0	1	0	0	0	0	0	0	21.3	0	0	0	0	0	0	0	0	0		0	0	0	1	1	1	0	0		0	41
1427	3864	60	1	0	0	0	1	0	0	0	1	24.96	0	0	0	0	0	0	0	1	1		0	0	0	1	0	0	0	0		0	52
1428	3903	56	1	0	1	1	1	0	0	0	0	24.06	0	0	0	0	0	0	0	0	0		0	0	0	1	0	0	0	0		0	43
1429	3925	72	2	0	0	1	1	0	1	0	0	19.3	0	0	0	1	0	0	0	0	0		0	0	0	1	1	1	0	0		0	53
1430	4001	37	1	0	0	0	1	0	1	0	0	25.37	0	1	0	0	0	0	0	0	0		0	0	0	1	0	0	0	0		0	45
1431	4083	42	1	0	1	1	1	0	1	0	0	20.87	0	1	0	0	0	0	0	0	0		0	0	0	1	0	0	0	0		0	55
1432	4123	45	2	0	0	1	1	1	1	1	0	23.33	0	1	0	0	0	0	0	0	0		0	0	0	1	0	0	0	0		0	59
1433	4125	48	1	0	0	0	1	0	0	0	0	24.41	0	1	0	1	0	0	0	0	0		0	0	0	1	0	0	0	0		0	30
1434	4148	38	2	0	0	0	0	0	0	0	0	22.22	0	0	0	0	0	0	0	0	0		0	0	0	1	0	0	0	0		0	46
1435	4162	45	2	0	0	1	1	1	1	1	0	26.04	0	0	0	0	0	0	0	0	0		0	0	0	1	1	0	1	0		0	73
1436	4183	65	2	0	0	0	0	0	1	0	0	18.24	0	0	0	0	0	0	0	0	0		0	0	0	1	0	0	0	0		0	53
1437	4184	70	2	0	0	1	0	0	0	0	0	19.87	0	1	0	1	0	0	0	0	0		0	0	0	1	0	0	0	0		0	43
1438	4196	63	2	0	0	1	0	0	0	1	0	17.07	0	0	0	1	0	0	0	0	0		0	0	0	1	1	1	0	0		0	49
1439	4205	49	1	1	0	0	1	0	1	0	0	23.44	0	0	0	0	0	0	0	0	0		0	0	0	1	1	1	0	0		0	50
1440	4226	66	2	0	0	0	1	0	1	0	0	20.44	0	0	0	0	0	0	0	0	0		0	1	0	1	0	0	0	0		0	45
1441	4294	41	1	0	1	1	1	0	1	0	0	23.53	0	0	0	1	0	0	0	0	0		0	0	0	1	1	1	0	0		0	50
1442	4301	46	1	0	1	0	1	0	1	0	0	23.51	0	0	0	0	0	0	0	0	0		0	0	0	1	0	0	0	0		0	43
1443	4303	47	2	0	0	1	1	1	1	0	0	21.93	0	0	0	1	0	0	0	0	0		0	0	0	1	0	0	0	0		0	54
1444	4304	71	2	0	0	0	0	0	0	1	0	23.47	0	0	0	1	0	0	0	1	0		0	1	0	1	0	0	0	0		0	56
1445	4310	37	1	0	0	0	1	1	0	0	0	19.3	0	0	0	0	0	0	0	0	0		0	0	0	1	0	0	0	0		0	48
1446	4313	45	2	0	0	0	0	0	1	0	0	17.68	0	0	0	0	0	0	0	0	0		0	0	0	1	1	1	1	0		0	45
1447	4350	49	1	0	0	0	1	0	0	0	0	21.86	0	0	0	0	0	0	0	0	0		0	0	0	1	0	0	0	0		0	28
1448	4367	50	1	0	0	1	1	0	1	1	0	25.58	0	0	0	0	0	0	0	0	0		0	0	0	1	0	0	0	0		0	68
1449	4372	46	1	1	1	1	1	0	1	0	0	24.68	0	0	0	1	0	0	0	0	0		0	0	0	1	1	1	1	0		0	49
1450	4447	45	1	0	0	1	1	1	1	0	0	27.47	0	1	1	0	0	0	0	0	0		0	0	0	1	0	0	0	0		0	46
1451	4468	51	1	0	0	0	1	0	0	0	0	25.61	0	1	1	0	0	0	0	0	0		0	0	0	1	1	1	1	0		0	48
1452	4475	55	2	0	0	1	1	0	1	0	0	16.64	0	1	0	0	0	0	0	0	0		0	0	0	1	1	1	1	0		0	52
1453	4490	68	1	0	0	1	0	0	0	1	0	25.93	0	0	0	1	0	0	0	0	0		0	0	0	1	1	1	0	0		0	66
1454	4522	69	1	0	1	0	0	0	0	0	0	29.3	0	0	0	1	1	1	0	1	0		0	1	0	1	0	0	0	0		0	24
1455	4530	40	2	0	0	0	0	0	1	1	0	22.94	0	0	0	0	0	0	0	0	0		0	0	0	1	1	0	1	0		0	45
1456	4533	53	1	0	1	0	1	0	0	0	0	29.23	0	0	0	1	0	0	0	1	0		0	0	0	1	0	0	0	0		0	34
1457	4538	74	2	0	0	0	1	0	0	0	0	22.02	0	1	0	1	0	0	0	0	0		0	0	0	1	0	0	0	0		0	31
1458	4551	44	2	0	1	0	1	0	0	0	0	19.87	0	0	0	1	0	0	1	0	0		0	0	0	1	1	0	1	0		0	37
1459	4553	46	2	0	0	1	1	1	1	0	0	17.71	0	0	0	0	0	0	0	0	0		0	0	0	1	0	0	0	0		0	51
1460	4583	45	2	0	0	0	0	0	0	0	0	18.48	0	0	0	0	0	0	0	0	0		0	0	0	1	1	0	1	0		0	33
1461	4619	63	2	0	0	1	1	0	0	0	0	21.11	0	0	0	1	0	0	0	0	0		0	0	0	1	0	0	0	0		0	46
1462	4668	65	2	0	0	1	1	0	0	0	0	32.52	0	0	0	1	0	0	0	0	0		0	0	0	1	0	0	0	0		0	56
1463	4670	45	1	0	1	0	1	0	0	0	0	27.62	0	0	0	0	0	0	0	0	0		0	0	0	1	0	0	0	0		0	32
1464	4747	63	1	0	1	0	1	1	0	0	0	24.05	0	1	1	1	0	0	0	0	0		0	0	0	1	0	0	0	0		0	33
1465	4764	69	2	0	1	0	0	0	0	0	0	25.92	0	0	0	1	0	0	0	1	0		0	1	0	1	0	0	0	0		0	39
1466	4770	45	2	0	0	0	1	1	1	1	0	25.32	0	0	0	1	0	0	0	0	0		0	0	0	1	0	0	0	0		0	56
1467	4792	72	1	1	0	0	1	0	0	0	0	20.44	0	0	0	0	0	0	0	0	0		0	0	0	1	0	0	0	0		0	32
1468	4797	57	2	0	0	0	1	0	0	0	0	23.01	0	0	0	1	0	0	0	0	0		0	0	0	1	0	0	0	0		0	34
1469	4802	42	1	1	0	1	0	1	0	0	0	22.39	0	1	0	0	0	0	0	0	0		0	0	0	1	0	0	0	0		0	40
1470	4810	63	2	0	0	0	0	0	0	0	0	18.64	0	0	0	1	0	0	0	0	0		0	0	0	1	0	0	0	0		0	28
1471	4863	43	1	0	1	0	1	0	0	0	0	27.6	0	0	0	0	0	0	0	0	0		0	0	0	1	0	0	0	0		0	38
1472	4877	51	2	0	0	1	0	0	1	1	0	22.09	0	0	0	1	0	0	0	0	0		0	0	0	1	1	0	1	0		0	69
1473	4930	45	1	0	0	0	1	0	0	0	0	35.62	0	0	0	0	0	0	0	0	0		0	0	0	1	0	0	0	0		0	40
1474	4966	38	1	0	1	0	1	1	0	0	0	24.14	0	1	0	0	0	0	0	0	0		0	0	0	1	1	1	0	0		0	38
1475	4967	51	2	0	0	1	0	0	0	0	0	17.89	0	0	0	0	0	0	0	0	0		0	0	0	1	1	1	0	0		0	36
1476	4995	52	2	0	0	1	0	0	0	0	0	20.33	0	0	0	0	0	0	0	0	0		0	0	0	1	1	0	1	0		0	38
1477	5015	46	1	1	1	0	1	1	0	0	0	22.65	0	0	0	0	0	0	0	0	0		0	0	0	1	0	0	0	0		0	42
1478	5065	41	1	0	1	0	1	0	1	1	0	18.36	0	0	0	0	0	0	0	0	0		0	0	0	1	0	0	0	0		0	62
1479	5109	61	2	0	0	0	0	0	0	0	0	18.14	0	1	0	0	0	0	0	0	0		0	1	0	1	0	0	0	0		0	30
1480	5116	39	1	0	0	1	1	0	1	0	0	22.4	0	0	0	0	1	1	0	0	0		0	1	0	1	1	0	1	0		0	41
1481	5142	49	2	0	0	1	0	1	1	0	0	20.1	0	0	0	1	0	0	0	0	0		0	0	0	1	1	1	0	0		0	53
1482	5144	44	2	0	0	1	1	0	1	1	0	16.97	0	0	0	0	1	0	0	0	0		0	0	0	1	1	1	1	0		0	66
1483	5156	44	2	0	0	0	1	0	1	0	0	42.75	0	0	0	0	0	0	0	1	0		0	0	0	1	1	0	1	0		0	48
1484	5196	55	1	0	1	0	1	0	0	0	0	21.15	0	0	0	1	0	0	0	0	0		0	0	0	1	1	1	1	0		0	39
1485	5197	64	1	0	0	0	1	0	0	0	0	25.29	0	1	0	0	0	0	0	0	0		0	0	0	1	0	0	0	0		0	24
1486	5216	64	1	0	0	1	1	0	0	0	0	22.97	0	0	0	1	0	0	0	0	0		0	0	0	1	0	0	0	0		0	41
1487	5230	48	1	0	1	0	1	0	0	0	0	23.02	0	0	0	1	0	0	0	0	0		0	0	0	1	0	0	0	0		0	41
1488	5313	43	1	1	1	0	1	0	0	0	0	27.01	0	1	0	0	0	0	0	0	0		1	0	0	1	0	0	0	0		0	39
1489	5394	64	2	0	0	1	1	1	1	0	0	22.07	0	0	0	0	0	0	0	0	0		0	0	0	1	1	1	1	0		0	51
1490	5410	53	1	0	1	0	1	0	0	0	0	27.9	0	1	0	0	0	0	0	0	0		0	0	0	1	0	0	0	0		0	33
1491	5506	41	1	0	0	0	1	0	0	0	0	24.53	0	1	0	1	0	0	0	0	0		0	0	0	1	0	0	0	0		0	32
1492	5515	53	2	0	0	0	0	1	0	0	0	26.1	0	0	0	0	0	0	0	0	1		0	0	0	1	0	0	0	0		0	33
1493	5545	57	2	0	0	1	0	0	1	0	0	20.8	0	0	0	1	0	0	0	0	0		0	0	0	1	0	0	0	0		0	59
1494	5551	36	1	0	0	0	0	1	0	0	0	21.55	0	1	0	0	0	0	0	0	0		0	0	0	1	1	1	1	0		0	32
1495	5553	50	1	0	0	1	1	0	1	0	0	27.02	0	0	0	0	0	0	0	0	0		0	0	0	1	0	0	0	0		0	34
1496	5555	36	2	0	0	0	0	0	1	0	0	20.74	0	0	0	0	0	0	0	0	0		0	0	0	1	0	0	0	0		0	47
1497	5569	65	2	0	0	0	1	0	0	0	0	25.95	0	0	0	1	0	0	0	1	1		0	1	0	1	1	0	1	0		0	30
1498	5658	51	1	0	1	0	1	1	1	1	0	27.34	0	1	0	1	0	0	0	0	0		0	0	0	1	0	0	0	0		0	69
1499	5673	34	1	0	1	0	0	0	0	0	0	22.52	0	0	0	0	0	0	0	0	0		0	0	0	1	1	1	1	0		0	29
1500	5684	54	1	0	0	1	1	1	0	0	0	27.07	0	0	0	0	0	0	0	0	0		0	0	0	1	0	0	0	0		0	25
1501	5749	56	1	0	0	0	0	0	1	0	0	19.68	0	0	0	0	0	0	0	0	0		0	0	0	1	0	0	0	0		0	47
1502	5793	59	1	1	1	0	1	0	0	0	0	23.7	0	1	0	1	0	0	0	0	0		0	0	0	1	1	0	1	0		0	34
1503	5817	58	1	0	1	0	1	1	0	0	0	29.72	0	1	0	1	0	0	0	0	0		0	0	0	1	1	0	1	0		0	47
1504	5825	44	1	1	0	0	1	1	0	0	0	23.73	0	0	0	1	0	0	0	0	0		0	0	0	1	0	0	0	0		0	30
1505	5842	49	1	0	0	1	1	0	0	0	0	22.19	0	1	0	0	0	0	0	0	0		0	0	0	1	0	0	0	0		0	47
1506	5845	70	2	0	0	1	1	0	1	1	0	19.68	0	0	0	1	0	0	0	0	0		0	0	0	1	1	1	1	0		0	52
1507	5851	41	1	0	0	0	1	0	0	0	0	19.92	0	0	0	0	0	0	0	0	0		0	0	0	1	0	0	0	0		0	61
1508	5859	69	1	0	0	0	1	0	0	0	0	25	0	0	0	0	0	0	0	0	0		1	1	0	1	0	0	0	0		0	34
1509	5898	56	2	0	0	1	0	0	0	0	0	19.74	0	1	0	1	0	1	0	0	0		0	0	0	1	0	0	0	0		0	41
1510	5903	36	2	0	0	0	1	0	1	0	0	20.95	0	1	0	1	0	0	0	0	0		0	0	0	1	0	0	0	0		0	37
1511	5914	43	1	0	0	0	1	0	1	1	0	20.69	0	1	0	0	0	0	0	0	0		0	0	0	1	0	0	0	0		0	50
1512	5924	53	1	1	0	1	1	1	1	0	0	23.51	0	2	0	1	0	0	0	0	0		0	0	0	1	0	0	0	0		0	49
1513	5929	38	1	1	0	1	1	0	0	1	0	20.07	0	0	0	0	1	0	0	0	0		0	0	0	1	1	1	0	0		0	55
1514	5960	48	2	0	1	0	1	0	0	0	0	23.14	0	0	0	1	0	0	0	0	0		0	0	0	1	0	0	0	0		0	41
1515	5966	53	2	0	0	0	1	0	0	0	0	20.05	0	0	0	1	0	0	0	0	0		0	0	0	1	0	0	0	0		0	42
1516	6018	62	1	0	0	0	1	0	0	0	0	21.51	0	1	0	1	0	0	0	0	0		0	0	0	1	1	1	1	0		0	27
1517	6099	40	1	0	0	0	1	0	0	0	0	23.83	0	1	0	0	0	0	0	0	0		0	0	0	1	0	0	0	0		0	31
1518	6127	70	1	0	1	1	0	0	0	0	0	23.5	0	1	0	0	0	0	0	0	0		0	0	0	1	0	0	0	0		0	44
1519	6141	41	1	0	1	0	1	0	0	0	0	27.23	0	1	0	1	0	0	0	0	0		0	0	0	1	0	0	0	0		0	36
1520	6249	51	1	1	1	1	1	1	1	1	0	25.97	0	2	1	1	0	0	0	0	0		0	0	0	1	0	0	0	0		0	66
1521	6294	38	2	0	0	1	1	0	1	1	0	18.45	0	1	0	0	0	0	0	0	0		0	0	0	1	0	0	0	0		0	40
1522	6376	51	2	1	1	0	0	1	1	0	0	22.87	0	0	0	0	0	0	0	0	0		0	0	0	1	0	0	0	0		0	46
1523	6420	56	1	0	0	0	1	0	1	0	0	26.67	0	2	0	0	0	0	0	0	0		0	0	0	1	0	0	0	0		0	51
1524	6421	52	2	0	0	1	1	0	1	0	0	17.78	0	0	0	0	0	0	0	0	0		0	0	0	1	1	0	1	0		0	58
1525	6437	57	1	0	0	0	1	0	0	0	0	24.15	0	1	0	1	0	0	0	0	1		0	0	0	1	0	0	0	0		0	26
1526	6631	63	2	0	0	0	0	0	1	0	0	21.1	0	0	0	0	0	0	0	0	0		0	0	0	1	0	0	0	0		0	29
1527	6667	51	1	0	0	1	1	0	0	0	0	26.28	0	1	0	0	0	0	0	0	0		0	0	0	1	0	0	0	0		0	35
1528	6681	64	1	1	1	0	0	0	0	0	0	23.98	0	1	0	1	1	0	0	0	0		0	0	0	1	1	0	1	0		0	24
1529	6755	32	1	0	1	0	1	1	1	1	0	21.61	0	1	0	0	0	0	0	0	0		0	0	0	1	0	0	0	0		0	63
1530	6766	49	2	0	0	1	1	0	1	1	0	21.31	0	0	0	0	0	0	0	0	0		0	0	0	1	1	1	1	0		0	64
1531	6785	38	1	0	1	0	1	0	0	0	0	24.82	0	2	0	0	0	0	0	0	0		0	0	0	1	0	0	0	0		0	38
1532	6794	52	1	0	0	1	0	0	0	1	0	23.34	0	1	0	1	0	0	0	0	0		0	0	0	1	1	0	1	0		0	47
1533	6800	45	2	0	0	1	1	0	0	1	0	21.4	0	1	0	0	0	0	0	0	0		0	0	0	1	1	0	1	0		0	71
1534	6801	35	1	0	1	1	1	0	1	0	0	25	0	0	0	0	0	0	0	0	0		0	0	0	1	0	0	0	0		0	50
1535	6807	40	1	1	1	0	0	1	0	0	0	27.02	0	0	0	0	0	0	0	0	0		0	0	0	1	0	0	0	0		0	38
1536	6834	44	2	0	1	0	1	1	1	0	0	19.81	0	1	0	0	0	0	0	0	0		0	0	0	1	1	0	1	0		0	54
1537	6844	47	1	0	1	0	0	1	1	0	0	21.48	0	0	0	0	0	0	0	0	0		0	0	0	1	0	0	0	0		0	47
1538	6858	49	1	0	1	0	1	1	0	0	0	23.17	0	2	0	0	0	0	0	0	0		0	0	0	1	0	0	0	0		0	22
1539	6870	65	1	0	0	0	0	0	0	0	0	24.1	0	1	0	1	0	0	0	0	0		0	0	0	1	1	0	1	0		0	34
1540	6871	51	2	0	0	0	0	0	0	1	0	18.77	0	0	0	1	0	0	0	0	0		0	0	0	1	1	1	1	0		0	56
1541	7026	53	2	0	0	0	1	0	1	1	0	16.48	0	0	0	0	0	0	0	0	0		0	0	0	1	0	0	0	0		0	40
1542	7080	49	1	0	1	1	1	0	1	1	0	25.79	0	1	0	0	0	0	0	0	0		0	0	0	1	1	0	1	0		0	60
1543	7203	56	1	0	0	0	1	0	0	0	0	26.3	0	0	0	1	0	0	0	0	0		0	0	0	1	0	0	0	0		0	38
1544	7240	54	1	0	1	0	1	0	1	0	0	26.52	0	0	0	1	0	0	0	0	0		0	0	0	1	0	0	0	0		0	56
1545	7306	42	2	0	0	1	1	0	1	0	0	26.3	0	0	0	0	0	0	0	0	0		0	0	0	1	0	0	0	0		0	44
1546	7327	65	2	0	0	1	1	0	1	1	0	20.31	0	0	0	0	0	0	0	0	0		0	0	0	1	0	0	0	0		0	63
1547	7339	58	1	0	0	0	0	0	1	0	0	21.97	0	0	0	1	0	0	0	0	0		0	0	0	1	1	0	1	0		0	38
1548	7358	48	1	1	1	0	1	0	1	0	0	25.88	0	1	1	0	0	0	0	0	0		0	0	0	1	0	0	0	0		0	41
1549	7434	49	1	0	1	0	1	0	0	0	0	23.7	0	0	0	0	0	0	0	0	0		0	0	0	1	0	0	0	0		0	51
1550	7461	56	1	1	0	0	0	0	1	0	0	23.57	0	0	0	0	0	0	0	0	0		0	0	0	1	0	0	0	0		0	48
1551	7468	51	1	0	1	0	1	0	1	0	0	18.12	0	0	0	1	0	0	0	0	0		0	0	0	1	1	1	1	0		0	42
1552	7527	45	2	0	0	0	0	0	1	0	0	20	0	0	0	0	0	0	0	0	0		0	0	0	1	1	1	0	0		0	49
1553	7551	49	2	0	0	1	0	0	1	0	0	25.72	0	0	0	0	0	0	0	0	0		0	0	0	1	0	0	0	0		0	36
1554	7566	56	2	0	0	0	1	0	1	1	0	23.03	0	0	0	1	0	0	0	0	0		0	1	0	1	0	0	0	0		0	58
1555	7839	58	1	0	0	0	1	0	0	0	0	24.42	0	1	0	1	0	0	0	0	0		0	0	0	1	0	0	0	0		0	33
1556	7847	49	1	0	0	1	0	0	0	0	0	23.78	0	0	0	1	0	0	0	0	0		0	0	0	1	0	0	0	0		0	44
1557	7859	53	2	0	0	1	0	0	0	0	0	18.8	0	0	0	0	0	0	0	0	0		0	0	0	1	0	0	0	0		0	36
1558	7877	65	2	0	0	1	1	0	0	0	0	21.93	0	0	0	0	0	0	0	0	0		0	1	0	1	1	1	1	0		0	34
1559	7927	53	2	0	0	0	0	0	1	1	0	17.85	0	1	0	0	0	0	0	0	0		0	0	0	1	0	0	0	0		0	52
1560	7969	55	1	0	1	1	1	0	0	0	0	26.81	0	1	0	1	0	0	0	0	0		0	0	0	1	0	0	0	0		0	37
1561	8003	44	1	1	0	0	0	1	1	0	0	21.95	0	0	0	0	0	0	0	0	0		0	0	0	1	0	0	0	0		0	55
1562	8004	39	1	1	0	0	0	1	1	0	0	21.79	0	0	0	0	0	0	0	0	0		0	0	0	1	0	0	0	0		0	56
1563	8020	46	1	0	1	1	1	0	1	1	0	24.69	0	1	0	0	0	0	0	0	0		0	0	0	1	0	0	0	0		0	64
1564	8032	52	2	0	0	1	0	0	0	0	0	20.32	0	0	0	0	0	0	0	0	0		0	0	0	1	1	1	0	0		0	30
1565	8036	43	1	0	1	1	0	0	0	0	0	23.62	0	0	0	0	0	0	0	0	0		0	0	0	1	0	0	0	0		0	66
1566	8048	43	2	0	0	0	0	0	1	0	0	21.78	0	1	0	1	0	0	0	0	0		0	0	0	1	1	0	1	0		0	46
1567	8088	60	1	0	1	0	1	0	1	0	0	21.12	0	0	0	0	0	0	0	1	1		0	1	0	1	0	0	0	0		0	54
1568	8431	52	1	0	1	1	0	0	1	0	0	19.97	0	0	0	0	0	0	0	0	1		0	0	0	1	0	0	0	0		0	47
1569	8434	44	2	0	0	1	1	1	0	0	0	20.43	0	0	0	1	0	0	0	0	0		0	0	0	1	0	0	0	0		0	46
1570	8462	54	2	0	0	0	1	0	0	0	0	21.23	0	0	0	1	0	0	0	0	0		0	0	0	1	0	0	0	0		0	48
1571	8484	57	1	0	0	1	0	0	1	0	0	19.15	0	0	0	0	0	0	0	0	0		0	1	0	1	1	1	0	0		0	36
1572	8595	69	1	0	1	0	1	0	0	0	0	24.28	0	0	0	0	1	0	0	0	0		0	0	0	1	1	1	0	0		0	44
1573	8608	47	1	0	1	1	1	0	1	1	0	23.66	0	0	0	1	0	0	0	1	1		0	1	0	1	0	0	0	0		0	61
1574	8614	51	1	1	1	0	1	1	0	0	0	25.93	0	0	0	0	0	0	0	0	0		0	0	0	1	0	0	0	0		0	38
1575	8615	63	1	0	0	0	1	0	0	0	0	28.69	0	0	0	1	0	0	1	1	1		1	1	0	1	1	0	1	0		0	28
1576	8651	49	1	0	1	1	1	1	1	1	0	24.62	0	1	0	0	0	0	0	0	0		0	0	0	1	0	0	0	0		0	53
1577	8686	33	2	0	0	1	1	0	1	1	0	18.26	0	0	0	0	0	0	0	0	0		0	0	0	1	0	0	0	0		0	61
1578	8689	56	2	0	0	1	0	1	0	0	0	17.7	0	0	0	1	0	0	0	0	0		0	0	0	1	1	1	0	0		0	48
1579	8774	55	2	0	0	0	1	0	0	0	0	23.11	0	0	0	1	0	0	0	0	0		0	0	0	1	1	0	1	0		0	28
1580	8797	38	2	0	0	1	1	0	0	0	0	22.03	0	0	0	0	0	0	0	0	0		0	0	0	1	1	1	1	0		0	38
1581	8800	36	1	0	0	1	1	0	0	0	0	21.79	0	0	0	0	0	0	0	0	0		0	0	0	1	0	0	0	0		0	45
1582	8856	60	1	0	1	0	1	0	0	0	0	21.45	0	0	0	1	0	0	0	0	0		0	0	0	1	0	0	0	0		0	48
1583	8917	56	1	1	0	1	1	1	1	1	0	25.1	0	0	0	1	0	0	0	0	0		0	0	0	1	1	1	0	0		0	65
1584	8928	46	2	0	1	1	1	0	1	0	0	21.3	0	1	0	0	0	0	0	0	0		0	0	0	1	0	0	0	0		0	44
1585	9100	61	1	0	1	0	1	0	0	0	0	27.68	0	1	0	0	0	0	0	1	0		0	0	0	1	0	0	0	0		0	22
1586	9110	51	1	0	0	0	0	0	0	0	0	17.44	0	0	0	0	0	0	0	0	0		0	0	0	1	1	1	0	0		0	30
1587	9131	50	2	0	0	0	1	1	0	0	0	23.95	0	0	0	0	0	0	0	0	0		0	0	0	1	0	0	0	0		0	26
1588	9137	51	1	0	1	1	1	1	1	0	0	24.87	0	2	0	0	0	0	0	0	0		0	0	0	1	0	0	0	0		0	39
1589	9166	38	2	0	0	0	0	0	1	0	0	20	0	0	0	0	0	0	0	0	0		0	0	0	1	0	0	0	0		0	42
1590	9181	44	2	0	0	1	1	1	0	0	0	23.21	0	0	0	0	0	0	0	0	0		0	0	0	1	0	0	0	0		0	55
1591	9205	51	2	0	0	1	1	1	1	1	0	29.16	0	1	0	1	0	0	0	0	0		0	0	0	1	0	0	0	0		0	75
1592	9216	43	1	0	0	1	1	1	1	1	0	24.05	0	1	1	1	0	0	0	0	0		0	0	0	1	0	0	0	0		0	61
1593	9223	48	2	0	0	1	1	1	1	0	0	20.3	0	0	0	1	0	0	0	0	0		0	0	0	1	1	0	1	0		0	53
1594	9240	56	1	0	1	0	1	0	1	1	0	28.65	0	0	0	1	0	0	0	0	0		1	1	0	1	1	1	1	0		0	62
1595	9390	40	2	0	1	1	1	0	1	0	0	20.92	0	0	0	0	0	0	0	0	0		0	0	0	1	1	0	1	0		0	48
1596	9392	49	2	0	0	1	1	1	1	1	0	21.81	0	1	0	1	0	0	0	0	0		0	0	0	1	1	1	0	0		0	58
1597	9415	57	1	1	0	0	1	1	1	0	0	19.73	0	0	0	0	0	0	0	0	0		0	0	0	1	1	1	1	0		0	51
1598	9447	39	1	0	0	0	0	0	1	0	0	18.57	0	0	0	0	0	0	0	0	0		0	0	0	1	1	0	1	0		0	49
1599	9449	50	2	1	0	1	1	1	0	0	0	20.92	0	0	0	0	0	0	0	0	0		0	0	0	1	0	0	0	0		0	41
1600	9485	58	1	0	1	0	1	0	0	0	0	23.6	0	0	0	0	0	0	0	0	0		0	0	0	1	0	0	0	0		0	40
1601	10338	39	1	1	0	0	1	0	1	0	0	25.03	0	0	0	0	0	0	0	0	0		0	0	0	1	0	0	0	0		0	54
1602	10349	45	2	0	0	0	0	0	0	1	0	17.02	0	0	0	0	0	0	0	0	0		0	0	0	1	1	0	1	0		0	47
1603	10357	47	1	0	1	0	0	0	1	0	0	25.01	0	0	0	0	0	0	0	0	0		0	0	0	1	0	0	0	0		0	64
1604	10426	52	1	0	1	0	1	0	1	1	0	32.39	0	0	0	1	0	0	0	1	1		0	1	0	1	0	0	0	0		0	52
1605	10439	54	1	0	0	1	1	0	0	0	0	23.1	0	0	0	1	0	0	0	0	0		0	0	0	1	0	0	0	0		0	46
1606	10442	62	1	1	0	0	1	0	0	0	0	24.44	0	0	0	0	0	0	0	0	0		0	0	0	1	0	0	0	0		0	31
1607	10445	61	2	0	0	0	1	0	0	0	0	18.86	0	0	0	1	0	0	0	0	0		0	0	0	1	0	0	0	0		0	39
1608	10677	37	2	0	1	0	1	1	0	0	0	22.03	0	0	0	0	0	0	0	0	0		0	0	0	1	0	0	0	0		0	34
1609	10691	44	1	0	1	1	1	0	0	0	0	23.55	0	0	0	0	0	0	0	0	0		0	0	0	1	1	0	1	0		0	31
1610	10710	44	1	1	0	0	1	1	1	1	0	30.18	0	0	0	0	0	0	0	0	0		0	0	0	1	0	0	0	0		0	42
1611	14248	50	2	0	0	1	0	0	0	0	0	25.48	0	1	0	1	0	0	0	0	0		0	0	0	1	1	0	1	0		0	35
1612	14251	42	1	0	0	0	1	0	0	0	0	27.12	0	1	0	0	0	0	0	0	0		0	0	0	1	0	0	0	0		0	44
1613	14268	44	2	0	0	0	1	0	0	0	0	19.23	0	0	0	0	0	0	0	0	0		0	0	0	1	0	0	0	0		0	50
1614	1628	53	1	0	0	0	1	1	0	0	0	21.49	0	1	0	0	0	0	0	0	0		0	0	0	1	0	0	0	0		0	25
1615	2128	40	1	1	1	0	0	0	0	0	0	22.34	0	0	0	0	0	0	0	0	0		0	0	0	1	0	0	0	0		0	52
1616	5999	77	1	0	0	1	1	0	0	0	0	18.32	0	0	0	1	0	0	0	0	0		0	0	0	1	1	1	0	0		0	46
1617	72	45	2	0	0	0	1	0	1	0	0	24.12	0	0	0	0	0	0	0	0	0		0	0	0	1	1	1	1	0		0	50
1618	954	57	1	0	1	1	0	0	1	1	0	24.86	0	0	0	0	0	0	0	0	0		0	0	0	1	1	0	1	0		0	66
1619	2870	50	1	0	0	1	0	0	0	0	0	21.49	0	0	0	0	0	0	0	0	0		0	0	0	1	0	0	0	0		0	55
1620	3031	50	2	0	0	0	1	0	0	0	0	18.47	0	0	0	1	0	0	0	0	0		0	0	0	1	0	0	0	0		0	55
1621	3542	62	1	0	0	0	0	1	0	0	0	22.87	0	1	0	1	0	0	0	1	1		0	0	0	1	0	0	0	0		0	45
1622	4295	56	2	0	0	1	1	0	1	0	0	22.55	0	0	0	1	0	0	0	0	0		0	0	0	1	0	0	0	0		0	58
1623	5540	56	2	0	0	1	0	0	0	0	0	22.64	0	0	0	0	0	0	0	0	0		0	1	0	1	0	0	0	0		0	46
1624	8950	53	1	0	1	1	1	0	1	1	0	18.72	0	0	0	0	0	0	0	0	0		0	0	0	1	0	0	0	0		0	64
1625	3889	68	2	0	0	0	0	0	0	0	0	20.42	0	0	0	1	1	0	0	0	0		0	0	0	1	0	0	0	0		0	29
1626	1	64	1	0	0	0	0	0	0	0	0	20	0	0	0	1	0	0	0	0	0		0	0	0	0	0	0	0	0		1	26
1627	2	63	2	0	0	1	0	0	0	0	0	25.57	0	0	1	1	0	0	0	0	0		0	0	0	0	0	0	0	0		0	24
1628	3	42	1	0	0	0	1	0	0	0	0	22.39	0	0	0	1	0	0	0	0	0		0	0	0	0	0	0	0	0		1	29
1629	7	65	1	0	0	0	1	0	0	0	0	22.64	0	0	0	1	0	0	0	0	0		0	1	0	0	0	0	0	0		0	45
1630	8	36	1	0	0	0	1	0	0	0	0	23.37	0	1	0	0	0	0	0	0	0		0	0	0	0	0	0	0	0		1	43
1631	10	76	1	0	0	0	0	0	0	0	0	22.68	0	0	0	1	0	0	0	1	0		0	0	0	0	0	0	0	0		1	39
1632	11	68	1	0	0	0	1	0	0	1	0	24.24	0	1	0	1	0	0	0	0	0		0	0	0	0	1	1	0	0		0	50
1633	12	41	1	1	1	1	0	1	0	0	0	20.5	0	1	0	0	0	0	0	0	0		0	0	0	0	0	0	0	0		1	35
1634	13	77	2	0	0	1	1	0	0	0	0	25.38	0	1	1	1	0	0	0	1	0		0	1	0	0	0	0	0	0		1	60
1635	14	67	1	0	1	0	1	0	0	0	0	19.76	0	0	0	1	0	0	0	1	1		0	1	0	0	0	0	0	0		0	35
1636	15	45	1	0	0	0	1	0	0	0	0	22.91	0	1	0	0	0	0	0	0	0		0	0	0	0	0	0	0	0		1	47
1637	16	74	1	0	0	0	0	0	0	0	0	18.45	0	1	0	0	0	0	0	1	1		0	1	0	0	0	0	0	0		1	49
1638	18	51	1	0	1	0	0	0	1	0	0	21.19	0	0	0	0	0	0	0	1	0		0	0	0	0	0	0	0	1		0	46
1639	19	71	1	0	1	1	0	0	0	0	0	23.95	0	0	0	0	1	0	0	0	0		0	0	0	0	0	0	0	0		1	32
1640	20	67	2	0	0	0	1	0	0	0	0	19.83	0	0	0	0	0	0	0	1	0		0	1	0	0	0	0	0	0		0	38
1641	21	60	2	0	0	1	1	0	0	0	0	24.62	0	0	0	1	1	1	0	0	0		0	1	0	0	0	0	0	0		0	35
1642	23	59	2	0	0	0	1	0	1	0	0	26.37	0	0	0	1	0	0	0	0	0		0	0	0	0	0	0	0	0		0	40
1643	25	55	1	1	0	0	1	0	0	0	0	24.01	0	1	0	0	0	0	0	0	1		1	0	0	0	0	0	0	0		1	44
1644	26	54	1	0	0	1	1	0	0	0	0	21.52	0	1	0	1	0	0	0	0	0		0	0	0	0	0	0	0	0		1	53
1645	27	55	2	0	0	1	0	0	1	0	0	20.66	0	0	0	1	0	0	0	0	0		0	0	0	0	0	0	0	0		0	41
1646	28	75	1	1	1	0	1	0	0	0	0	20.54	0	1	0	1	0	0	0	1	1		0	0	0	0	0	0	0	0		1	30
1647	29	72	2	0	0	0	1	0	0	0	0	19.94	0	0	0	1	0	0	0	0	0		0	0	0	0	0	0	0	0		1	20
1648	33	45	1	1	0	0	1	1	1	0	0	22.75	0	1	0	0	0	0	0	0	0		0	0	0	0	0	0	0	0		1	52
1649	34	43	1	0	0	1	0	0	1	0	0	28.88	0	1	0	0	0	0	0	0	1		0	0	0	0	0	0	0	0		0	45
1650	38	66	2	0	0	0	0	0	0	0	0	21.39	0	0	0	1	0	0	0	0	0		1	0	0	0	0	0	0	0		1	38
1651	39	34	2	0	0	1	1	1	1	1	0	19.11	0	0	0	0	0	0	0	0	0		0	0	0	0	0	0	0	0		0	64
1652	40	52	2	0	0	0	1	0	1	0	0	20.31	0	1	0	0	0	0	0	0	0		0	0	0	0	0	0	0	0		0	42
1653	41	52	2	0	0	0	0	0	0	0	0	21.39	0	0	0	1	0	0	0	0	0		0	0	0	0	0	0	0	0		1	32
1654	45	57	2	0	0	0	1	0	0	0	0	26.34	0	2	0	0	0	0	0	0	0		0	0	0	0	0	0	0	0		1	33
1655	47	54	1	1	1	0	0	0	0	0	0	23.34	0	0	0	0	0	0	0	0	0		0	0	0	0	0	0	0	0		1	47
1656	50	71	1	0	0	0	1	0	0	0	0	19.57	0	0	0	1	0	0	0	0	0		0	0	0	0	0	0	0	0		1	29
1657	52	71	2	0	0	1	1	0	0	0	0	20.84	0	0	0	0	0	0	0	0	0		0	0	0	0	0	0	0	0		0	35
1658	53	63	2	0	0	0	0	0	0	0	0	23.26	0	0	0	1	0	0	0	1	1		0	1	0	0	0	0	0	0		0	21
1659	57	47	1	0	0	1	1	1	0	0	0	24.55	0	1	0	0	0	0	0	0	0		0	0	0	0	0	0	0	0		1	34
1660	58	52	1	0	0	1	1	1	0	0	0	23.76	0	0	0	0	0	0	0	0	0		0	0	0	0	0	0	0	0		1	49
1661	60	34	2	0	0	0	1	0	0	0	0	17.12	0	0	0	0	0	0	0	0	0		0	0	0	0	0	0	0	0		0	32
1662	61	63	1	1	1	0	0	0	1	0	0	21.79	0	0	0	0	0	0	0	0	1		1	1	0	0	0	0	0	0		0	45
1663	62	62	2	0	0	0	0	0	0	0	0	19.54	0	0	0	0	0	0	0	0	0		0	0	0	0	0	0	0	0		1	34
1664	63	58	1	0	0	0	0	0	0	0	0	23.33	0	0	0	0	0	0	0	0	0		0	0	0	0	0	0	0	0		1	42
1665	64	55	2	0	0	0	0	0	1	0	0	18.61	0	0	0	1	0	0	0	0	0		0	0	0	0	0	0	0	0		1	50
1666	65	50	2	0	0	1	1	0	0	0	0	18.51	0	0	0	0	0	0	0	0	0		0	0	0	0	0	0	0	0		1	47
1667	66	72	1	1	0	0	1	0	0	1	0	27.49	0	0	0	1	0	0	0	1	0		0	1	0	0	0	0	0	0		1	49
1668	69	57	1	0	0	1	0	0	0	0	0	22.75	0	0	0	1	0	0	0	0	0		0	0	0	0	0	0	0	0		1	47
1669	70	71	1	0	1	0	0	0	0	0	0	28.5	0	1	0	1	0	0	0	0	0		0	0	0	0	0	0	0	0		1	43
1670	73	73	1	0	1	0	0	0	0	0	0	21.11	0	0	0	1	0	0	0	1	1		0	1	0	0	0	0	0	0		1	40
1671	76	64	1	0	0	0	0	0	0	0	0	22.34	0	0	0	0	0	0	0	0	1		0	0	0	0	0	0	0	0		0	32
1672	77	45	1	0	0	1	0	0	0	0	0	23.6	0	0	0	0	0	0	0	0	0		0	0	0	0	0	0	0	0		1	37
1673	78	33	2	0	0	1	1	1	1	1	0	21.69	0	0	0	0	0	0	0	0	0		0	0	0	0	0	0	0	0		1	57
1674	79	48	2	0	0	1	1	0	1	1	0	18.16	0	0	0	0	0	0	0	0	0		0	0	0	0	1	1	0	0		0	70
1675	81	79	1	0	1	0	0	0	1	0	0	20.9	0	0	0	1	1	0	0	0	0		0	0	0	0	0	0	0	0		0	42
1676	82	48	2	0	0	1	1	0	1	0	0	27.23	0	1	0	0	0	0	0	0	0		0	0	0	0	0	0	0	0		1	36
1677	83	24	2	0	0	0	0	1	0	0	0	23.28	0	0	0	0	0	0	0	0	0		0	0	0	0	0	0	0	0		0	50
1678	86	44	1	0	0	1	0	0	1	0	0	23.25	0	1	1	0	0	0	0	0	0		1	1	0	0	0	0	0	0		1	44
1679	87	68	2	0	0	1	0	0	0	0	0	22.6	0	0	0	1	0	0	0	0	0		0	1	0	0	0	0	0	0		1	28
1680	88	40	2	0	0	0	0	0	0	0	0	20.8	0	0	0	0	0	0	0	0	0		0	0	0	0	0	0	0	0		1	44
1681	89	48	1	0	0	1	0	0	0	0	0	21.28	0	0	0	0	0	0	0	0	0		0	0	0	0	0	0	0	0		1	42
1682	91	53	1	0	0	0	1	0	0	0	0	22.72	0	0	0	0	0	0	0	0	0		0	0	0	0	0	0	0	0		1	31
1683	92	55	1	0	0	0	1	0	0	0	0	24.31	0	0	0	0	0	0	0	0	0		0	0	0	0	0	0	0	0		1	51
1684	93	39	2	0	0	0	0	0	0	0	0	19.83	0	0	0	1	0	0	0	0	0		0	0	0	0	0	0	0	0		0	28
1685	94	39	1	1	0	0	1	0	0	0	1	17.79	0	0	0	0	0	0	0	0	0		0	0	0	0	0	0	0	0		1	50
1686	95	37	2	0	0	0	1	0	0	0	0	21.25	0	0	0	1	0	0	0	0	0		0	0	0	0	0	0	0	0		1	36
1687	96	62	2	0	0	0	1	0	1	0	0	22.28	0	0	0	0	0	0	0	0	0		0	0	0	0	0	0	0	0		0	46
1688	97	65	2	0	0	0	0	0	0	0	0	19.7	0	0	0	0	0	0	0	0	0		0	0	0	0	0	0	0	0		1	25
1689	98	69	2	0	0	0	0	0	1	0	0	22.16	0	0	0	0	0	0	0	0	0		0	0	0	0	0	0	0	0		1	49
1690	99	49	1	0	1	0	1	0	0	0	0	24.09	0	0	0	0	0	0	0	0	0		0	0	0	0	0	0	0	0		0	50
1691	101	40	2	0	0	0	1	0	1	0	0	24.19	0	0	0	0	0	0	0	0	0		0	0	0	0	0	0	0	0		0	46
1692	103	57	2	0	0	1	1	1	1	0	0	18.48	0	0	0	1	0	0	0	0	0		0	0	0	0	0	0	0	0		0	38
1693	104	59	1	0	0	0	1	0	0	0	0	22.94	0	1	0	0	0	0	0	0	0		1	0	0	0	0	0	0	0		1	31
1694	108	62	1	1	0	0	0	0	0	0	0	21.12	0	0	0	0	0	0	0	0	0		0	0	0	0	0	0	0	0		1	28
1695	109	56	2	0	0	0	0	0	0	0	0	20.09	0	0	0	0	0	0	0	0	0		0	0	0	0	0	0	0	0		1	31
1696	110	68	2	0	0	0	0	0	0	0	0	22.69	0	0	0	1	0	0	0	0	0		0	0	0	0	0	0	0	0		1	24
1697	111	39	2	0	0	0	0	1	0	0	0	20.09	0	0	0	0	0	0	0	0	0		0	0	0	0	0	0	0	0		1	30
1698	113	44	2	0	0	1	1	1	1	1	0	19.82	0	0	0	0	0	0	0	0	0		0	0	0	0	1	1	0	0		0	47
1699	114	45	1	1	0	1	1	1	0	0	0	24.75	0	0	0	0	0	0	0	0	0		0	0	0	0	0	0	0	0		0	37
1700	116	49	2	0	1	0	1	1	0	0	0	19.51	0	0	0	0	0	0	0	0	0		0	0	0	0	0	0	0	0		1	35
1701	117	53	2	0	1	0	1	0	0	0	0	21.34	0	0	0	1	0	0	0	0	0		0	0	0	0	0	0	0	0		0	43
1702	118	38	1	1	0	0	0	1	0	0	0	26.29	0	0	0	0	0	0	0	0	0		0	0	0	0	0	0	0	0		1	36
1703	119	66	1	0	0	0	0	0	0	0	0	26.32	0	0	0	0	0	0	0	0	0		1	0	0	0	0	0	0	0		0	22
1704	120	62	1	0	0	0	0	0	0	0	0	22.94	0	0	0	1	0	0	0	0	1		0	1	0	0	0	0	0	0		1	38
1705	121	71	1	0	1	0	0	0	0	0	0	22.58	0	0	0	1	0	1	0	1	1		0	1	0	0	0	0	0	0		1	26
1706	122	65	1	0	0	0	1	0	1	0	0	21.14	0	0	0	0	0	0	0	0	0		0	0	0	0	0	0	0	0		1	27
1707	123	44	2	0	0	1	1	1	0	0	0	24.97	0	1	0	1	0	0	0	0	0		0	0	0	0	0	0	0	0		1	29
1708	126	30	2	0	0	1	1	1	0	1	0	18.52	0	0	0	0	0	0	0	0	0		0	0	0	0	0	0	0	0		1	58
1709	127	52	1	0	1	0	0	0	0	0	0	24.71	0	0	0	1	0	0	0	0	0		0	0	0	0	0	0	0	0		1	25
1710	128	54	2	0	0	0	0	0	0	0	0	21.48	0	0	0	0	0	0	0	0	0		0	0	0	0	0	0	0	0		1	39
1711	129	52	2	0	0	1	0	0	1	1	0	20.44	0	0	0	0	0	0	0	0	0		0	0	0	0	0	0	0	0		0	54
1712	132	52	1	0	0	0	1	0	0	0	0	25.26	0	0	0	1	0	0	0	0	0		0	0	0	0	0	0	0	0		1	23
1713	133	41	1	0	0	0	1	0	0	0	0	24.36	0	0	0	0	0	0	0	0	0		0	0	0	0	0	0	0	0		0	41
1714	134	32	1	1	0	0	0	0	0	0	0	25.32	0	0	0	0	0	0	0	0	0		0	0	0	0	0	0	0	0		0	38
1715	135	45	1	0	0	0	0	0	0	0	0	21.57	0	0	0	0	0	0	0	0	0		0	0	0	0	0	0	0	0		1	49
1716	140	65	1	0	0	0	0	0	0	0	0	22.15	0	0	0	0	0	0	0	0	1		1	0	0	0	0	0	0	0		1	48
1717	141	58	1	0	0	1	0	0	0	0	0	27.44	0	0	0	0	0	0	0	1	1		0	0	0	0	0	0	0	0		0	24
1718	142	59	1	0	1	0	0	0	0	0	0	21.99	0	0	0	0	0	0	0	0	1		0	0	0	0	0	0	0	0		0	26
1719	144	35	1	0	0	0	1	0	0	0	0	21.48	0	0	0	0	0	0	0	0	0		0	0	0	0	0	0	0	0		1	44
1720	147	45	1	0	0	1	1	0	0	0	0	24.88	0	0	0	0	0	0	0	0	0		0	0	0	0	0	0	0	0		1	46
1721	148	68	1	0	1	0	1	0	0	0	0	26.24	0	0	0	1	0	0	0	1	1		0	1	0	0	0	0	0	0		1	49
1722	149	57	1	0	1	0	0	0	0	0	0	23.75	0	0	0	0	0	0	0	0	0		0	0	0	0	0	0	0	0		0	53
1723	151	40	2	0	0	1	1	0	1	0	0	18.01	0	0	0	0	0	0	0	0	0		0	0	0	0	0	0	0	0		1	43
1724	152	63	1	0	0	1	0	0	0	0	0	18.59	0	0	0	0	0	0	0	0	0		0	0	0	0	0	0	0	0		1	35
1725	155	28	1	1	0	0	1	0	0	0	0	19.6	0	0	0	0	0	0	0	0	0		0	0	0	0	0	0	0	0		1	39
1726	156	53	1	0	1	1	1	1	1	0	0	29.59	0	0	0	0	0	0	0	1	0		0	0	0	0	0	0	0	0		0	41
1727	157	40	2	0	0	1	1	0	0	0	0	19.88	0	0	0	0	0	0	0	0	0		0	0	0	0	0	0	0	0		0	47
1728	158	71	1	0	1	0	0	0	0	0	0	26.48	0	0	0	0	0	0	0	1	1		0	0	0	0	0	0	0	0		1	32
1729	161	37	2	0	0	0	1	0	0	0	0	20.19	0	0	0	0	0	0	0	0	0		0	0	0	0	0	0	0	0		1	31
1730	163	60	2	0	0	0	0	1	0	0	0	19.53	0	0	0	0	0	0	0	0	0		0	0	0	0	0	0	0	0		1	28
1731	164	54	2	0	0	1	0	0	0	0	0	20.33	0	0	0	1	0	0	0	0	0		0	0	0	0	0	0	0	0		0	32
1732	165	70	2	0	0	0	0	1	0	0	0	25.65	0	0	0	0	0	0	0	0	0		1	1	0	0	0	0	0	0		1	33
1733	167	48	1	0	1	1	1	0	1	0	0	21.77	0	0	0	1	0	0	0	0	0		0	0	0	0	0	0	0	0		1	39
1734	168	57	1	0	0	0	1	0	0	1	0	24.67	0	0	0	1	0	0	0	0	0		0	0	0	0	0	0	0	0		0	75
1735	170	72	1	0	0	0	0	0	0	0	0	22.15	0	0	0	0	0	0	0	0	0		0	0	0	0	0	0	0	0		1	29
1736	171	60	2	0	0	0	0	0	0	0	0	17.67	0	0	0	0	0	0	0	0	0		0	0	0	0	0	0	0	0		1	35
1737	172	67	2	0	0	1	1	0	0	0	0	21.27	0	0	0	0	0	0	0	0	1		0	0	0	0	0	0	0	0		0	57
1738	173	35	2	0	1	0	1	0	0	0	0	22.11	0	0	0	1	0	0	0	0	0		0	0	0	0	0	0	0	0		0	29
1739	174	63	1	0	1	0	0	0	0	0	0	22.43	0	0	0	0	0	0	0	0	0		0	0	0	0	0	0	0	0		1	31
1740	175	45	1	1	1	0	1	1	0	0	0	24.04	0	0	0	0	0	0	0	0	0		0	0	0	0	0	0	0	0		1	33
1741	176	48	1	0	0	0	1	0	0	0	0	21.38	0	0	0	1	0	0	0	0	0		0	0	0	0	0	0	0	0		1	45
1742	178	66	2	0	0	0	0	0	0	0	0	21.76	0	0	0	1	0	0	0	1	1		0	1	0	0	0	0	0	0		1	26
1743	179	66	1	0	0	0	1	0	0	0	0	21.85	0	1	1	0	0	0	0	0	0		0	0	0	0	0	0	0	0		1	41
1744	182	46	1	0	0	0	0	0	0	0	0	21.91	0	0	0	0	0	0	0	0	0		0	0	0	0	0	0	0	0		1	42
1745	185	49	2	0	0	1	1	0	0	0	0	20.32	0	0	0	0	0	0	0	0	0		0	0	0	0	0	0	0	0		1	53
1746	186	81	2	0	0	0	0	0	0	0	0	23.64	0	0	0	0	0	0	0	0	0		0	0	0	0	0	0	0	0		1	31
1747	187	61	1	0	1	0	0	0	1	0	0	24.42	0	0	0	0	0	0	0	1	0		0	0	0	0	0	0	0	0		1	27
1748	189	54	2	0	0	1	0	0	0	0	0	19.83	0	0	0	0	0	0	0	0	1		0	0	0	0	0	0	0	0		1	47
1749	191	64	2	0	0	1	0	0	1	1	0	18.21	0	0	0	1	0	1	0	0	0		0	0	0	0	1	1	0	0		0	69
1750	194	59	2	0	0	0	0	0	0	0	0	25.02	0	0	0	1	0	0	0	0	0		0	0	0	0	0	0	0	0		1	53
1751	195	57	1	0	0	0	0	1	0	0	0	28.83	0	0	0	1	0	0	0	0	0		0	0	0	0	0	0	0	0		0	36
1752	197	59	1	0	1	0	1	0	0	0	0	26.76	0	0	0	0	0	0	0	0	0		0	0	0	0	0	0	0	0		1	42
1753	198	39	2	0	0	1	1	0	0	0	0	27.03	0	0	0	0	0	0	0	0	0		0	0	0	0	0	0	0	0		1	50
1754	201	48	1	0	0	0	0	0	0	0	0	21.67	0	0	0	0	0	0	0	0	0		0	0	0	0	0	0	0	0		1	38
1755	202	53	2	0	0	0	0	0	1	1	0	20.02	0	0	0	0	0	0	0	0	0		0	0	0	0	0	0	0	0		0	65
1756	203	64	2	0	1	0	0	1	0	0	0	21.32	0	0	0	1	0	0	0	0	0		0	0	0	0	0	0	0	0		0	54
1757	204	51	1	0	0	0	1	0	0	0	0	29.93	0	0	0	1	0	0	0	0	0		0	0	0	0	1	0	1	0		0	32
1758	205	39	2	0	0	1	1	0	1	0	0	19.81	0	0	0	0	0	0	0	0	0		0	0	0	0	0	0	0	0		0	54
1759	206	58	1	0	1	0	1	0	0	0	0	29.72	0	0	0	0	0	0	0	1	0		1	1	0	0	0	0	0	0		0	44
1760	209	68	1	0	1	0	0	0	0	0	0	19.4	0	0	0	1	0	0	0	0	0		0	0	0	0	0	0	0	0		0	35
1761	211	53	1	0	0	1	1	1	1	0	0	23.53	0	0	0	0	0	0	0	0	0		0	0	0	0	1	1	0	0		0	61
1762	213	64	1	1	0	0	0	0	0	0	0	24.31	0	0	0	1	0	0	0	0	0		0	0	0	0	0	0	0	0		1	23
1763	214	63	1	0	0	1	1	0	1	1	0	20.01	0	0	0	0	0	0	0	0	0		0	0	0	0	0	0	0	0		0	47
1764	215	57	1	0	1	0	0	0	0	0	0	18.77	0	0	0	0	1	0	0	1	0		0	0	0	0	0	0	0	0		1	47
1765	216	48	1	0	0	0	1	1	1	0	0	23.77	0	0	0	1	0	0	0	0	0		0	0	0	0	0	0	0	0		0	28
1766	217	40	1	0	0	1	1	0	0	0	0	26.03	0	0	0	0	0	0	0	0	0		0	0	0	0	0	0	0	0		1	32
1767	218	49	2	0	0	0	0	0	0	0	0	19.28	0	0	0	0	0	0	0	0	0		0	0	0	0	0	0	0	0		1	36
1768	219	51	2	0	0	0	0	0	0	0	0	20.92	0	1	0	1	0	0	0	0	0		0	0	0	0	0	0	0	0		0	67
1769	220	38	2	0	1	0	1	1	1	1	0	17.21	0	0	0	0	0	0	0	0	0		0	0	0	0	0	0	0	0		0	58
1770	221	48	1	0	1	0	0	0	0	0	0	28.91	0	0	0	0	0	0	0	0	0		0	0	0	0	0	0	0	0		1	31
1771	222	51	2	0	0	0	1	0	0	0	0	17	0	0	0	0	0	0	0	0	0		0	0	0	0	0	0	0	0		0	42
1772	223	40	2	0	0	1	1	0	1	0	0	19.2	0	0	0	0	0	0	0	0	0		0	0	0	0	0	0	0	0		0	49
1773	224	48	2	0	0	0	1	0	1	0	0	22.5	0	0	0	0	0	0	0	0	0		0	0	0	0	0	0	0	0		1	46
1774	225	56	1	0	0	0	0	1	0	0	0	24.18	0	1	0	0	0	0	0	1	1		0	0	0	0	0	0	0	0		1	39
1775	228	58	1	0	1	0	0	0	1	0	0	23.11	0	1	0	1	0	0	0	0	0		0	1	0	0	0	0	0	0		0	43
1776	229	48	1	0	1	0	0	1	0	0	0	27.9	0	2	0	1	0	0	0	0	0		0	0	0	0	0	0	0	0		1	39
1777	230	44	1	0	1	0	0	0	0	0	0	22.74	0	2	0	0	0	0	0	0	0		0	0	0	0	0	0	0	0		0	37
1778	231	42	1	0	1	0	1	0	0	0	0	21.92	0	1	0	0	0	0	0	0	0		0	0	0	0	0	0	0	0		1	38
1779	232	66	1	0	0	0	1	0	0	0	0	26.24	0	1	0	1	0	0	0	0	1		0	1	0	0	0	0	0	0		1	22
1780	233	54	2	0	0	0	1	0	0	0	0	19.14	0	0	0	1	0	0	0	0	0		0	0	0	0	0	0	0	0		0	37
1781	234	61	1	0	0	1	1	0	0	0	0	24.38	0	0	0	1	0	0	0	0	1		0	1	0	0	0	0	0	0		1	50
1782	235	59	1	0	0	0	1	1	0	0	0	29.74	0	0	0	1	0	0	0	0	0		0	0	0	0	0	0	0	0		1	28
1783	238	45	1	0	0	0	1	0	1	1	0	29.41	0	1	0	0	0	0	0	0	0		0	0	0	0	0	0	0	0		0	65
1784	239	45	1	1	0	1	0	0	1	1	0	23.81	0	1	0	0	0	0	0	0	0		0	0	0	0	0	0	0	1		0	66
1785	240	63	2	0	0	1	1	0	0	0	0	24.66	0	0	0	1	1	0	0	1	1	1	0	1	0	0	0	0	0	0		0	33
1786	241	58	1	1	1	0	0	0	1	0	0	20.73	0	0	0	1	0	0	0	1	0		0	0	0	0	0	0	0	0		0	43
1787	242	51	1	1	0	1	1	1	1	1	0	23.93	0	1	0	1	0	0	0	0	0		0	0	0	0	0	0	0	0		1	70
1788	243	49	1	1	1	0	1	0	0	0	0	24.36	0	1	0	0	0	0	0	0	0		0	0	0	0	0	0	0	0		1	41
1789	245	60	1	0	1	0	0	0	1	0	0	19.84	0	0	0	0	0	0	0	0	0		0	0	0	0	0	0	0	1		0	41
1790	248	74	2	0	0	0	0	0	0	0	0	18.93	0	0	0	1	0	1	0	0	0		0	1	0	0	0	0	0	0		1	33
1791	250	60	1	0	0	0	0	0	1	0	0	23.31	0	0	0	0	0	0	0	0	0		0	0	0	0	0	0	0	0		1	36
1792	251	72	2	0	0	0	0	0	0	0	0	24.9	0	0	0	0	0	0	0	0	0		0	0	0	0	0	0	0	0		0	42
1793	252	59	2	0	0	1	0	0	0	1	0	18.12	0	0	0	1	0	0	0	0	0	1	0	1	0	0	0	0	0	0		0	48
1794	253	57	2	0	0	1	1	0	1	1	0	17.89	0	0	0	0	0	0	0	0	0		0	0	0	0	0	0	0	0		0	52
1795	254	52	2	0	0	1	1	0	0	0	0	21.74	0	0	0	0	0	0	0	0	0		0	0	0	0	0	0	0	0		1	43
1796	255	65	1	1	0	0	0	1	0	0	0	22.18	0	0	0	1	0	0	0	0	0		0	0	0	0	0	0	0	0		1	34
1797	257	67	1	0	0	1	0	0	0	0	0	26.55	0	0	0	0	0	0	0	0	0		0	0	0	0	0	0	0	0		0	30
1798	258	62	2	0	0	0	0	0	0	0	0	25.03	0	0	0	0	0	0	0	0	0		0	0	0	0	0	0	0	0		1	37
1799	259	35	1	0	0	0	1	0	0	0	0	19.52	0	0	0	0	0	0	0	0	0		0	0	0	0	0	0	0	0		1	29
1800	261	41	1	1	0	1	0	0	1	1	0	25.07	0	0	0	0	0	0	0	0	0		0	0	0	0	0	0	0	0		1	56
1801	262	65	2	0	0	0	1	0	0	0	0	25.25	0	0	0	1	0	0	0	0	0		0	0	0	0	0	0	0	0		1	43
1802	263	61	2	0	1	0	0	0	1	0	0	19.13	0	0	0	1	0	0	0	1	0		0	1	0	0	0	0	0	0		1	42
1803	264	29	1	1	1	1	0	1	1	0	0	26.24	0	2	0	0	0	0	0	0	0		0	0	0	0	0	0	0	0		0	56
1804	266	58	1	0	0	0	0	0	0	0	0	22.42	0	0	0	0	0	0	0	0	0		0	0	0	0	0	0	0	0		1	35
1805	268	77	1	0	0	1	0	0	0	0	0	22.58	0	0	0	1	0	0	0	0	0		0	0	0	0	0	0	0	0		1	43
1806	269	72	2	0	0	0	1	0	0	0	0	24.34	0	0	0	1	0	0	0	0	0		0	0	0	0	0	0	0	0		1	39
1807	270	49	2	1	0	1	1	1	1	1	0	30.11	0	0	0	0	0	0	0	0	0		0	0	0	0	0	0	0	0		0	72
1808	272	71	1	0	0	0	1	0	0	0	0	24.63	0	0	0	1	1	0	0	0	0		0	1	0	0	0	0	0	0		1	46
1809	274	63	1	0	1	0	1	0	0	0	0	20.17	0	0	0	1	0	0	1	0	1		1	1	0	0	0	0	0	0		1	48
1810	275	44	1	1	0	0	0	0	0	0	0	20.2	0	1	0	0	0	0	0	0	0		0	0	0	0	0	0	0	0		1	44
1811	276	74	1	1	0	1	1	0	0	0	0	25.89	0	1	0	1	0	0	0	0	0		0	0	0	0	0	0	0	0		1	40
1812	277	55	2	0	0	1	0	0	0	0	0	21.03	0	0	0	1	0	0	0	0	0		0	0	0	0	0	0	0	0		1	40
1813	279	62	1	0	0	0	0	0	0	0	0	23.82	0	0	0	0	0	0	0	0	0		0	0	0	0	0	0	0	0		1	36
1814	280	53	2	0	0	0	0	0	0	0	0	19.24	0	0	0	0	0	0	0	0	0		0	0	0	0	0	0	0	0		1	43
1815	281	69	2	0	0	1	0	0	1	0	0	18.05	0	0	0	1	0	0	0	0	0		0	0	0	0	0	0	0	0		0	44
1816	282	68	1	0	1	1	0	0	0	0	0	20.43	0	0	0	1	0	0	0	0	0		0	0	0	0	0	0	0	0		1	53
1817	284	45	1	0	0	0	1	0	0	0	0	24.05	0	0	0	0	0	0	0	0	0		0	0	0	0	0	0	0	0		1	26
1818	285	47	1	0	0	1	0	0	0	0	0	21.68	0	0	0	1	0	0	0	0	0		0	0	0	0	0	0	0	0		0	32
1819	286	63	2	0	0	0	0	1	0	1	0	20.32	0	0	0	0	0	0	0	0	0		0	1	0	0	0	0	0	0		1	60
1820	287	60	2	0	0	1	0	0	1	0	0	21.7	0	1	0	1	0	0	0	0	0		0	1	0	0	0	0	0	0		1	44
1821	289	49	1	0	1	1	0	0	0	0	0	22.83	0	0	0	1	0	0	0	0	0		0	0	0	0	0	0	0	0		0	53
1822	290	40	2	0	0	1	1	0	1	0	0	22.38	0	0	0	0	0	0	0	0	0		0	0	0	0	0	0	0	0		1	43
1823	292	59	1	0	0	0	1	0	0	0	0	25.12	0	0	0	0	0	0	0	0	0		0	0	0	0	0	0	0	0		1	33
1824	293	40	2	0	0	0	1	0	0	0	0	20.83	0	0	0	0	0	0	0	0	0		0	0	0	0	0	0	0	0		1	39
1825	294	54	1	0	0	0	1	0	0	0	0	25.35	0	1	0	0	0	0	0	0	0		0	0	0	0	0	0	0	1		0	43
1826	295	42	1	0	0	0	0	0	1	0	0	27.89	0	1	0	0	0	0	0	0	0		0	0	0	0	0	0	0	0		1	49
1827	297	60	1	1	1	1	1	0	1	0	0	28.04	0	0	0	0	0	0	1	0	0		0	1	0	0	0	0	0	0		1	30
1828	299	60	1	1	0	1	0	1	0	0	0	23.14	0	0	0	1	0	0	0	0	0		0	0	0	0	0	0	0	0		1	42
1829	300	59	2	0	0	0	1	1	1	0	0	20.11	0	0	0	0	0	0	0	0	0		0	0	0	0	0	0	0	0		1	42
1830	302	49	2	0	0	1	1	0	0	0	0	21.84	0	0	0	1	0	0	0	0	0		0	0	0	0	0	0	0	0		1	41
1831	303	49	1	0	1	0	0	1	1	0	0	24.55	0	1	0	0	0	0	0	1	0		0	0	0	0	0	0	0	0		0	49
1832	305	52	1	0	0	0	1	1	0	0	0	22.99	0	1	0	0	0	0	0	0	0		0	0	0	0	0	0	0	0		0	42
1833	306	57	1	0	1	0	0	0	1	0	0	25.02	0	1	0	0	0	0	0	0	0		0	0	0	0	0	0	0	0		0	43
1834	307	57	1	0	1	0	0	0	0	0	0	20.12	0	0	0	1	0	0	0	0	0		0	0	0	0	0	0	0	0		1	39
1835	309	53	2	0	0	0	1	0	0	0	0	25.36	0	1	0	0	0	0	0	0	0		0	0	0	0	0	0	0	0		0	42
1836	310	59	1	0	1	0	1	1	1	0	0	24.19	0	0	0	0	0	0	0	1	1		0	0	0	0	0	0	0	0		0	49
1837	311	36	1	1	1	0	1	1	1	0	0	18.72	0	1	0	0	0	0	0	0	0		0	0	0	0	0	0	0	0		0	49
1838	313	47	1	0	1	0	1	0	1	0	0	24.95	0	0	0	0	0	0	0	0	0		0	0	0	0	0	0	0	0		0	50
1839	315	36	1	1	0	1	1	0	1	1	0	19.1	0	1	0	0	0	0	0	0	0		0	0	0	0	0	0	0	0		0	70
1840	316	58	2	0	0	0	1	0	0	0	0	25.11	0	0	0	1	0	0	0	1	1		0	1	0	0	0	0	0	0		0	38
1841	317	39	2	0	0	0	1	0	0	0	0	18.82	0	0	0	0	0	0	0	0	0		0	0	0	0	0	0	0	0		0	38
1842	318	59	2	0	0	1	1	0	0	0	0	20.51	0	0	0	0	0	0	0	0	0		0	0	0	0	0	0	0	0		1	47
1843	320	61	1	0	1	0	1	0	0	0	0	28.01	0	0	0	1	0	0	0	0	0		0	0	0	0	0	0	0	0		0	29
1844	321	64	1	0	0	0	0	0	0	0	0	21.82	0	1	0	0	1	1	0	0	0		0	1	0	0	0	0	0	0		1	45
1845	322	42	2	0	0	0	1	0	0	0	0	19.81	0	0	0	0	0	0	0	0	0		0	0	0	0	0	0	0	0		1	33
1846	324	64	1	0	0	0	1	0	1	0	0	21.67	0	0	0	1	0	0	0	1	0		0	0	0	0	0	0	0	0		1	46
1847	325	53	1	0	1	0	1	0	0	0	0	25.15	0	0	0	1	0	0	0	0	0		0	0	0	0	0	0	0	0		0	42
1848	327	71	1	0	0	0	1	0	0	0	1	26.93	0	0	0	1	0	0	0	1	0		0	0	0	0	0	0	0	0		0	40
1849	329	59	1	0	0	1	0	0	1	0	0	20.99	0	0	0	1	0	0	0	0	0		0	0	0	0	0	0	0	0		0	37
1850	330	70	1	0	0	0	0	0	0	0	0	20.69	0	0	0	1	0	0	0	0	0		0	0	0	0	0	0	0	0		1	36
1851	331	50	2	0	0	0	0	0	0	0	0	21.98	0	0	0	1	0	0	0	0	0		0	0	0	0	0	0	0	0		1	46
1852	334	61	1	0	0	0	1	0	1	0	0	24.76	0	0	0	1	0	0	0	0	0		0	0	0	0	0	0	0	0		1	50
1853	335	37	1	0	0	1	1	0	0	0	0	26.21	0	0	0	0	0	0	0	0	0		0	0	0	0	0	0	0	0		0	39
1854	337	43	2	0	0	0	0	0	1	0	0	20.42	0	0	0	0	0	0	0	0	0		0	0	0	0	0	0	0	0		0	56
1855	338	42	1	0	1	0	0	0	0	0	0	25.03	0	0	0	0	0	0	0	0	0		0	0	0	0	0	0	0	0		1	33
1856	340	65	1	0	0	0	0	0	0	0	0	22.73	0	1	1	1	0	0	0	0	0		0	0	0	0	0	0	0	0		1	21
1857	341	46	1	0	0	0	0	0	0	0	0	18.16	0	0	0	1	0	0	0	0	0		0	0	0	0	0	0	0	0		0	33
1858	342	49	2	1	1	0	1	0	0	0	0	19.49	0	0	0	0	0	0	0	0	0		0	0	0	0	0	0	0	0		0	40
1859	344	66	1	0	0	0	0	0	0	0	0	20.77	0	0	0	1	0	0	0	0	0		0	0	0	0	0	0	0	0		1	34
1860	345	58	2	0	0	1	0	0	0	0	0	19.66	0	0	0	1	0	0	0	0	0		0	0	0	0	0	0	0	0		1	43
1861	346	62	1	0	0	0	0	0	0	0	0	19.98	0	0	0	0	0	0	0	0	0		0	0	0	0	0	0	0	0		0	33
1862	347	41	2	0	0	0	0	0	0	0	0	29.74	0	0	0	0	0	0	0	1	1		0	0	0	0	0	0	0	0		1	32
1863	348	45	1	1	1	0	1	1	1	0	0	21.84	0	1	0	1	0	0	0	0	0		0	0	0	0	0	0	0	0		0	31
1864	349	59	1	0	1	0	0	0	0	0	0	22.92	0	0	0	1	0	0	0	0	0		0	1	0	0	0	0	0	0		1	28
1865	350	60	1	0	0	0	1	1	0	0	0	28.94	0	1	0	1	0	0	0	0	0		0	0	0	0	0	0	0	0		0	53
1866	352	59	2	0	0	0	1	0	0	0	0	21.93	0	0	0	0	0	0	0	0	0		0	0	0	0	0	0	0	0		0	43
1867	354	49	2	0	0	0	0	0	0	0	0	23.14	0	0	0	1	0	0	0	0	0		0	0	0	0	0	0	0	0		0	27
1868	355	45	2	0	0	1	1	0	0	0	0	20.11	0	0	0	0	0	0	0	0	0		0	0	0	0	0	0	0	0		1	40
1869	356	69	1	1	0	0	1	0	0	0	0	21.16	0	0	0	1	0	0	0	0	1		0	1	0	0	0	0	0	0		0	39
1870	357	41	1	0	0	0	1	1	0	0	0	18.6	0	0	0	0	0	0	0	0	0		0	0	0	0	0	0	0	0		0	44
1871	359	59	1	0	0	0	1	0	0	0	0	16.76	0	0	0	0	0	0	0	0	0		0	0	0	0	0	0	0	0		1	26
1872	360	70	1	0	0	0	0	0	0	0	0	20.55	0	1	0	1	0	0	0	0	0		0	0	0	0	0	0	0	0		1	38
1873	361	41	1	0	0	1	1	1	1	1	0	28.87	0	0	0	0	0	0	0	0	0		0	0	0	0	0	0	0	0		0	71
1874	363	66	1	0	1	0	0	0	0	0	0	21.47	0	0	0	0	1	0	0	0	0		0	1	0	0	0	0	0	0		1	34
1875	364	64	1	0	0	0	0	0	0	0	0	26.06	0	1	0	1	1	0	0	1	0		1	0	0	0	0	0	0	0		1	28
1876	369	51	2	0	0	1	0	0	0	0	0	18.4	0	0	0	1	0	0	0	0	0		0	0	0	0	0	0	0	0		0	39
1877	370	67	1	1	1	0	0	0	0	0	0	22.8	0	1	0	1	0	0	0	0	0		0	1	0	0	0	0	0	0		0	27
1878	371	62	1	1	1	0	0	1	0	0	0	20.73	0	1	0	1	0	0	0	0	0		0	0	0	0	0	0	0	0		0	46
1879	373	51	1	1	0	0	1	0	0	0	0	22.84	0	0	0	0	0	0	0	0	0		0	0	0	0	0	0	0	0		1	31
1880	374	39	1	0	0	0	1	0	1	1	0	19.21	0	0	0	0	0	0	0	0	0		0	0	0	0	0	0	0	0		1	63
1881	375	58	1	0	1	0	0	0	0	0	0	23.41	0	0	0	1	0	0	0	0	0		1	0	0	0	0	0	0	0		0	32
1882	376	57	1	0	1	0	0	0	0	0	0	26.06	0	0	0	1	0	0	0	0	0		0	0	0	0	0	0	0	0		0	36
1883	378	65	1	0	1	0	0	0	0	0	0	22.09	0	1	0	0	0	0	0	0	0		0	0	0	0	0	0	0	0		1	33
1884	380	60	1	0	0	0	1	0	0	0	0	19.71	0	0	0	1	0	0	0	0	0		1	1	0	0	0	0	0	0		1	33
1885	382	62	1	0	0	0	1	0	0	0	0	24.69	0	0	0	1	0	0	0	0	0		0	1	0	0	0	0	0	0		1	37
1886	384	61	2	1	1	0	0	0	0	0	0	19.05	0	0	0	1	0	0	0	0	0		0	0	0	0	0	0	0	0		1	33
1887	385	51	1	0	0	0	1	0	0	0	0	24.69	0	1	0	0	0	0	0	0	0		1	0	0	0	0	0	0	0		1	53
1888	386	52	2	0	0	1	1	1	1	0	0	20.09	0	0	0	1	0	0	0	0	0		0	0	0	0	0	0	0	0		0	55
1889	387	64	1	1	0	0	0	0	0	0	0	23	0	0	0	0	0	0	0	0	0		1	1	0	0	0	0	0	0		1	21
1890	388	34	1	0	0	0	1	1	0	0	0	24.1	0	0	0	1	0	0	0	0	0		0	0	0	0	0	0	0	0		0	47
1891	389	40	2	0	0	1	1	1	1	0	0	29.11	0	0	0	0	0	0	0	0	0		0	0	0	0	0	0	0	0		1	54
1892	390	66	2	0	0	1	0	0	0	0	0	24.87	0	0	0	1	0	0	0	0	0		0	0	0	0	0	0	0	0		0	35
1893	391	61	1	1	1	0	1	0	0	0	0	19.66	0	0	0	0	0	0	0	0	0		0	0	0	0	0	0	0	0		0	43
1894	392	58	1	1	0	1	1	1	1	0	0	30.41	0	0	0	0	0	0	1	0	0		0	0	0	0	0	0	0	0		0	46
1895	393	52	1	1	0	0	0	0	0	0	0	20.9	0	0	0	1	0	0	0	0	0		0	0	0	0	0	0	0	0		1	32
1896	394	64	2	0	0	1	0	0	0	0	0	18.29	0	1	0	1	0	0	0	0	0		0	0	0	0	0	0	0	0		1	42
1897	395	61	1	0	0	0	0	0	0	0	0	24.91	0	1	0	1	0	0	0	1	0		0	1	0	0	0	0	0	0		1	20
1898	396	56	2	0	0	0	1	0	0	0	0	21.14	0	0	0	0	0	0	0	0	0		0	1	0	0	0	0	0	0		0	46
1899	397	61	1	0	0	0	1	0	0	0	0	25.77	0	0	0	1	0	0	0	1	0		0	0	0	0	0	0	0	0		1	43
1900	399	49	1	1	0	1	1	1	1	1	0	33.52	0	0	0	1	0	0	0	0	1		0	0	0	0	0	0	0	0		0	47
1901	400	72	2	0	0	1	1	0	0	0	0	20.7	0	0	0	0	0	0	0	0	1		0	1	0	0	0	0	0	0		0	35
1902	401	70	2	0	0	0	0	0	0	0	0	21.01	0	0	0	0	0	0	0	1	1		0	0	0	0	0	0	0	0		1	33
1903	403	65	1	1	0	0	1	0	0	0	0	17.47	0	0	0	1	1	1	0	0	0		0	0	0	0	0	0	0	1		0	42
1904	405	69	1	0	1	0	0	0	0	0	0	23.14	0	0	0	1	0	0	0	0	0		0	0	0	0	0	0	0	0		1	25
1905	407	64	1	0	1	0	0	0	0	0	0	24.96	0	0	0	0	0	0	0	0	0		0	0	0	0	0	0	0	0		1	28
1906	408	61	2	0	0	1	1	0	0	0	0	19.28	0	0	0	0	1	0	0	0	0		0	0	0	0	0	0	0	0		0	37
1907	412	67	1	0	1	0	0	0	0	0	0	26.72	0	1	0	0	0	0	0	0	0		0	0	0	0	0	0	0	0		0	32
1908	413	71	1	0	0	1	1	0	0	0	0	24.52	0	0	0	1	1	0	0	0	0		0	0	0	0	0	0	0	0		1	48
1909	414	48	2	0	0	0	1	0	1	0	0	23.62	0	0	0	0	0	0	0	0	0		0	0	0	0	0	0	0	0		1	61
1910	416	39	1	0	0	0	1	0	0	0	0	38.65	0	1	0	0	0	0	0	1	1		0	0	0	0	0	0	0	0		1	34
1911	417	40	1	0	1	0	1	0	0	0	0	23.29	0	0	0	0	0	0	0	0	0		0	0	0	0	0	0	0	0		1	31
1912	418	65	2	0	0	1	0	0	0	0	0	23.05	0	0	0	0	0	0	0	1	0		0	1	0	0	0	0	0	0		1	47
1913	419	55	1	1	1	1	1	0	0	0	0	24.88	0	0	0	0	0	0	0	0	0		0	0	0	0	0	0	0	0		1	45
1914	420	56	1	0	1	0	1	0	0	0	0	24.68	0	0	0	1	0	0	0	1	1		0	1	0	0	0	0	0	0		1	31
1915	421	52	2	0	0	1	0	0	0	0	0	22.41	0	0	0	0	0	0	0	0	0		0	0	0	0	0	0	0	0		1	40
1916	422	46	2	0	0	0	1	0	0	0	0	17.55	0	0	0	0	0	0	0	0	0		0	0	0	0	0	0	0	0		0	32
1917	423	51	1	0	0	0	0	1	0	0	0	19.19	0	0	0	1	0	0	0	0	0		0	0	0	0	0	0	0	0		0	44
1918	425	52	1	0	0	0	0	1	0	0	0	22.98	0	0	0	0	0	0	0	0	0		0	0	0	0	0	0	0	0		1	41
1919	426	33	1	0	0	0	1	0	0	0	0	20.66	0	0	0	0	0	0	0	0	0		0	0	0	0	0	0	0	0		1	42
1920	427	47	1	0	0	0	1	0	0	0	0	22.46	0	0	0	0	0	0	0	0	0		0	0	0	0	0	0	0	0		1	35
1921	428	54	1	0	1	1	1	1	0	0	0	24.62	0	0	0	0	0	0	0	0	0		0	0	0	0	0	0	0	0		0	42
1922	430	43	1	0	1	0	1	0	0	0	0	23.55	0	1	0	0	0	0	0	0	0		0	0	0	0	0	0	0	0		1	25
1923	431	31	1	0	0	1	1	1	1	0	0	27.43	0	0	1	0	0	0	0	0	0		0	0	0	0	0	0	0	0		1	55
1924	432	35	1	1	0	0	1	0	0	0	0	22.53	0	1	0	0	1	1	0	0	0		0	0	0	0	0	0	0	0		1	60
1925	435	58	1	0	1	0	1	0	0	0	0	25.16	0	0	0	1	0	0	0	1	1		0	0	0	0	0	0	0	0		0	38
1926	436	53	1	0	1	0	0	0	0	0	0	23.12	0	2	0	1	0	0	0	0	0		0	0	0	0	0	0	0	0		1	26
1927	438	49	2	0	0	1	0	0	0	0	0	18.86	0	0	0	0	0	0	0	0	0		0	0	0	0	0	0	0	0		0	42
1928	439	37	1	1	0	0	1	0	0	0	0	22.13	0	0	0	0	0	0	0	0	0		0	0	0	0	0	0	0	0		1	45
1929	441	40	2	0	0	0	1	0	0	0	0	15.19	0	0	0	0	0	0	0	0	0		0	0	0	0	0	0	0	0		1	44
1930	442	53	2	0	0	0	0	1	0	0	0	21.71	0	0	0	1	0	0	0	0	0		0	0	0	0	0	0	0	0		1	43
1931	443	68	1	0	1	0	1	0	0	0	0	24.82	0	0	0	1	0	0	0	0	1		0	0	0	0	0	0	0	0		1	27
1932	444	67	2	0	0	0	1	0	0	0	0	21.99	0	0	0	0	0	0	0	0	0		0	0	0	0	0	0	0	0		1	25
1933	445	61	1	0	0	0	1	0	0	0	0	24.82	0	0	0	1	0	0	0	0	0		1	1	0	0	0	0	0	0		1	46
1934	446	47	2	0	0	1	0	0	0	0	0	19.27	0	0	0	0	0	0	0	0	0		0	0	0	0	0	0	0	0		1	35
1935	447	67	1	0	0	0	1	0	0	0	0	20.63	0	0	0	0	0	0	0	0	0		0	0	0	0	0	0	0	1		0	25
1936	448	58	1	0	0	0	0	0	0	0	0	21.2	0	1	0	1	0	0	0	0	0		0	0	0	0	0	0	0	0		1	45
1937	449	39	1	0	1	1	0	1	1	1	0	21.08	0	0	0	0	0	0	0	0	0		0	1	0	0	0	0	0	0		1	44
1938	450	60	2	0	0	0	1	0	0	0	0	17.97	0	1	0	0	0	0	0	0	0		0	0	0	0	0	0	0	0		1	26
1939	452	44	1	1	1	0	1	0	0	0	0	26.12	0	1	0	0	0	0	0	0	0		0	0	0	0	0	0	0	0		0	34
1940	454	49	2	0	0	0	1	0	0	0	0	22.11	0	1	0	0	0	0	0	0	1		0	0	0	0	0	0	0	0		1	36
1941	455	58	1	1	0	0	1	0	1	0	0	25.52	0	2	1	0	0	0	0	0	0		0	0	0	0	0	0	0	0		0	32
1942	456	37	1	1	0	1	1	1	0	0	0	28.11	0	0	0	0	0	0	0	0	0		0	0	0	0	0	0	0	0		1	45
1943	457	68	1	0	0	0	1	0	0	0	0	19.88	0	0	0	1	0	0	0	0	0		0	1	0	0	0	0	0	0		1	60
1944	458	57	1	0	1	1	0	0	0	0	0	27.3	0	1	0	0	0	0	0	0	0		0	0	0	0	0	0	0	0		1	21
1945	459	69	1	0	0	0	1	0	0	0	0	22.87	0	0	0	1	0	0	0	0	0		0	0	0	0	0	0	0	0		1	43
1946	460	63	1	0	0	0	0	0	0	0	0	24.57	0	1	0	1	0	0	0	0	0		0	0	0	0	0	0	0	0		1	34
1947	461	45	1	0	0	0	1	1	0	0	0	21.92	0	1	0	0	0	0	0	0	0		0	0	0	0	0	0	0	0		0	42
1948	462	50	2	0	0	1	1	0	0	0	0	20.5	0	0	0	0	0	0	0	0	0		0	0	0	0	0	0	0	0		0	36
1949	463	40	1	0	0	1	1	0	1	0	0	25.11	0	0	0	0	0	0	0	0	0		0	0	0	0	0	0	0	0		0	46
1950	464	48	2	0	0	1	1	0	0	0	0	19.4	0	0	0	0	0	0	0	0	0		0	0	0	0	0	0	0	0		0	42
1951	465	42	2	0	0	1	1	0	1	0	0	22.12	0	0	0	0	0	0	0	0	0		0	0	0	0	0	0	0	0		1	56
1952	466	44	1	1	0	0	0	0	0	0	0	24.99	0	1	0	0	0	0	0	0	0		0	0	0	0	0	0	0	1		0	35
1953	467	57	2	0	0	0	1	0	1	0	0	25.35	0	0	0	0	0	0	0	0	0		0	1	0	0	0	0	0	0		0	58
1954	469	55	1	1	1	0	1	0	0	0	0	30.08	0	0	0	0	0	0	0	1	1		0	0	0	0	0	0	0	0		1	37
1955	470	53	2	0	0	0	1	0	1	0	0	22.86	0	0	0	1	0	0	0	0	0		0	0	0	0	0	0	0	0		1	40
1956	471	46	1	1	0	1	0	0	1	0	0	23.16	0	0	0	0	0	0	0	0	0		0	0	0	0	0	0	0	0		0	34
1957	473	36	1	1	1	0	1	1	1	0	0	21.16	0	0	0	1	0	0	0	0	0		0	0	0	0	0	0	0	0		0	55
1958	474	48	2	0	0	0	1	0	0	0	0	26.75	0	0	0	0	0	0	0	0	0		0	0	0	0	0	0	0	0		1	34
1959	475	54	1	0	0	1	1	0	1	0	0	22.23	0	1	0	0	0	0	0	0	0		0	0	0	0	0	0	0	0		1	59
1960	476	48	1	0	0	1	1	0	0	0	0	20.27	0	0	0	0	0	0	0	0	0		0	0	0	0	0	0	0	0		0	43
1961	478	65	1	1	0	0	1	0	0	0	0	21.41	0	1	0	1	0	0	0	0	0		0	0	0	0	0	0	0	0		1	37
1962	480	39	1	0	0	1	1	0	1	1	0	23.88	0	1	0	0	0	0	0	0	0		0	0	0	0	0	0	0	0		0	63
1963	483	54	2	0	0	0	0	0	0	1	0	19.34	0	0	0	1	0	0	0	0	0		0	0	0	0	0	0	0	0		1	51
1964	484	72	1	1	1	0	0	0	0	0	0	22	0	0	0	1	0	0	0	0	0		0	0	0	0	0	0	0	0		0	43
1965	485	60	2	0	0	0	1	0	0	0	0	21.97	0	0	0	1	0	0	0	0	0		0	1	0	0	0	0	0	0		0	50
1966	486	49	1	1	0	0	1	0	0	0	0	24.8	0	1	0	1	0	0	0	0	0		0	0	0	0	0	0	0	0		1	44
1967	487	59	2	0	0	1	0	0	1	0	0	24.77	0	1	0	0	0	0	0	0	1		0	1	0	0	0	0	0	0		1	35
1968	488	35	2	0	0	0	1	0	1	0	0	18.89	0	0	0	0	0	0	0	0	0		0	0	0	0	0	0	0	0		0	55
1969	489	44	2	0	0	0	1	0	0	0	0	27.25	0	1	0	0	0	0	0	0	0		0	0	0	0	0	0	0	0		1	28
1970	490	40	1	0	0	0	1	0	0	0	0	23.94	0	1	0	0	0	0	0	0	0		0	0	0	0	0	0	0	0		1	30
1971	491	39	2	0	0	0	1	0	1	0	0	19.2	0	1	0	0	0	0	0	0	0		0	0	0	0	0	0	0	0		0	48
1972	492	58	2	0	0	0	0	0	0	0	0	23.2	0	0	0	1	0	0	0	0	0		0	0	0	0	0	0	0	0		0	35
1973	493	50	1	0	0	0	1	0	1	0	0	19.77	0	1	0	0	0	0	0	0	0		0	0	0	0	0	0	0	0		1	49
1974	494	54	2	0	0	1	0	1	0	0	0	22.72	0	0	0	0	0	0	0	0	0		0	0	0	0	0	0	0	0		1	37
1975	495	50	1	0	0	0	0	1	0	0	0	22.51	0	0	0	1	0	0	0	0	0		0	0	0	0	0	0	0	0		1	36
1976	496	54	1	1	0	0	0	1	0	0	0	25.92	0	0	0	1	0	0	0	0	0		0	0	0	0	0	0	0	0		1	30
1977	497	50	1	0	0	1	1	0	1	0	0	18.29	0	0	0	0	1	1	0	0	0		0	1	0	0	1	0	1	0		0	36
1978	499	40	1	0	0	0	0	0	1	1	0	22.07	0	1	0	0	0	0	0	0	0		0	0	0	0	0	0	0	0		0	50
1979	501	35	2	0	0	0	1	0	0	0	0	22.62	0	0	0	0	0	0	0	0	0		0	0	0	0	0	0	0	0		1	45
1980	502	52	1	0	0	0	1	0	0	0	0	29.18	0	1	0	1	0	0	0	0	0		0	0	0	0	0	0	0	0		0	34
1981	503	40	1	0	0	0	0	0	1	0	0	20.87	0	0	0	0	0	0	0	0	0		0	0	0	0	0	0	0	0		1	49
1982	504	50	2	0	0	0	1	0	0	0	0	23.48	0	0	0	0	0	0	0	0	0		0	0	0	0	0	0	0	0		1	42
1983	505	49	2	0	0	1	1	1	0	0	0	20.93	0	0	0	0	0	0	0	0	0		0	0	0	0	0	0	0	0		0	52
1984	507	45	1	0	0	0	1	0	0	0	0	25.64	0	0	0	0	0	0	0	0	0		0	0	0	0	0	0	0	0		1	52
1985	508	39	2	0	0	0	1	0	1	0	0	20.18	0	0	0	1	0	0	0	0	0		0	0	0	0	0	0	0	0		1	47
1986	511	73	1	0	1	1	0	0	0	0	0	22.77	0	0	0	1	0	0	0	0	0		0	0	0	0	0	0	0	0		0	43
1987	513	59	2	0	0	0	1	0	0	0	0	20.08	0	0	0	1	0	0	0	0	0		0	0	0	0	0	0	0	0		1	46
1988	514	54	1	0	1	0	1	0	0	0	0	20.51	0	0	0	0	0	0	0	0	0		0	0	0	0	0	0	0	0		1	41
1989	515	39	2	0	0	1	1	1	1	1	0	22.36	0	0	0	0	0	0	0	0	0		0	0	0	0	0	0	0	0		1	56
1990	516	66	2	0	0	0	0	0	0	0	0	25.04	0	0	0	0	0	0	0	1	0		0	0	0	0	0	0	0	0		0	31
1991	517	69	1	0	1	1	1	0	0	0	1	20.24	0	1	0	1	1	1	0	0	0		0	1	0	0	1	1	0	0		0	61
1992	518	37	1	0	0	0	0	0	1	0	0	20.2	0	0	0	0	0	0	0	0	0		0	0	0	0	0	0	0	0		1	36
1993	519	54	1	0	0	1	1	1	0	0	0	24.4	0	0	0	0	0	0	0	0	0		0	0	0	0	0	0	0	0		1	48
1994	520	56	2	0	0	1	1	0	1	0	0	25.81	0	1	0	0	0	0	0	0	0		0	0	0	0	0	0	0	0		1	37
1995	521	64	1	0	0	0	1	0	0	0	0	15.34	0	0	0	0	0	0	0	0	0		0	0	0	0	1	1	0	0		0	34
1996	523	61	2	0	0	1	1	0	0	0	0	23.98	0	0	0	0	0	0	0	0	0		0	0	0	0	0	0	0	0		1	26
1997	527	49	1	0	1	0	0	0	0	0	0	18.28	0	0	0	0	0	0	0	0	0		0	0	0	0	0	0	0	0		0	40
1998	528	40	2	0	0	0	1	0	0	0	0	19.66	0	0	0	0	0	0	0	0	0		0	0	0	0	0	0	0	0		0	36
1999	532	61	1	0	1	0	1	0	0	0	0	25.11	0	0	0	1	0	0	0	1	1		0	0	0	0	0	0	0	0		0	32
[truncated: 5,553 more rows]
